# Supplementary material for: Revealing the Tick Microbiome: Insights into Midgut and Salivary Gland Microbiota of Female Ixodes ricinus Ticks
Source: Int J Mol Sci. 2023 Jan 6;24(2):1100. doi: 10.3390/ijms24021100 (PMC9864629; doi:10.3390/ijms24021100)
Supplement: Supplementary file 1 [file ijms-24-01100-s001.zip]

Archive with 5 entries (5 files):
- Supplementary Figures S1-S6.pdf
- Supplementary Table S1. OUT Table.xlsx
- Supplementary Table S2. zOTU Table.xlsx
- Supplementary Table S3. zOTUs assigned for Pseudomonas spp..xlsx
- Supplementary Table S4. Significant differences on taxonomic level.xlsx
