# Supplementary material for: Revealing the Tick Microbiome: Insights into Midgut and Salivary Gland Microbiota of Female Ixodes ricinus Ticks
Source: Int J Mol Sci. 2023 Jan 6;24(2):1100. doi: 10.3390/ijms24021100 (PMC9864629; doi:10.3390/ijms24021100)
Supplement: Supplementary file 1 [file ijms-24-01100-s001.zip › Supplementary Table S1. OUT Table.xlsx]

## Sheet: Supplementary Table S1
##OTU ID	IR_41_F	IR_78_O	SG_16_17_18_F	IR_54_F	IR_81_O	IR_71_O	MG_19_20_21_O	IR_41_T	IR_49_F	IR_74_O	RE_31_32_33_T	IR_32_F	IR_70_T	IR_59_O	IR_51_F	IR_45_F	RE_19_20_21_O	RE_28_29_30_O	SG_22_23_24_F	RE_25_26_27_T	RE_1_2_3_O	RE_22_23_24_T	IR_44_T	MG_34_35_36_O	IR_57_O	IR_43_T	RE_7_8_9_F	MG_1_2_3_T	IR_76_O	MG_7_8_9_T	MG_4_5_6_T	MG_19_20_21_T	SG_40_41_42_O	IR_73_T	IR_47_T	MG_49_50_51_O	SG_4_5_6_T	IR_39_F	MG_7_8_9_F	IR_66_T	IR_80_O	IR_44_F	IR_79_O	IR_68_O	SG_25_26_27_O	IR_49_T	IR_53_O	RE_13_14_15_F	IR_89_O
OTU_1	2128	8594	14411	4707	4464	6842	29653	927	23066	288	7732	7758	43118	191	2164	14249	8121	13221	1533	1541	4455	11205	7725	2788	4049	35907	336	59640	6181	384	3339	41653	6701	1632	5972	5793	815	8930	11944	5775	3137	10173	1495	873	319	3294	356	10244	3699
OTU_10	0	0	0	89	0	0	0	201	1924	0	17	0	0	0	304	1962	4	8	7	32	2	257	936	0	0	113	3	0	5	1	35	17	0	5	382	0	9	823	0	1819	0	1293	1	0	0	48	0	51	4
OTU_100	38	14	0	37	23	44	0	5	26	7	5	10	18	0	18	21	8	5	7	0	6	18	12	0	0	1	0	0	13	0	1	6	0	9	41	0	1	3	0	57	0	71	1	34	13	0	0	2	1
OTU_1007	0	0	0	0	0	0	0	0	5	0	0	0	0	0	0	0	0	0	0	0	0	0	15	0	0	0	0	0	0	0	0	0	0	0	0	0	0	0	0	0	0	9	0	0	0	0	0	0	0
OTU_101	0	0	0	2	0	6	0	12	5	0	1	24	0	0	12	116	4	3	10	0	13	38	8	0	4	11	0	0	0	0	1	0	0	0	84	0	0	11	0	1	24	92	6	14	11	18	0	6	201
OTU_102	1816	0	0	0	0	0	0	0	0	0	0	0	4	0	52	0	5	0	0	0	5	0	0	0	0	0	0	0	0	0	0	0	0	0	0	0	0	22	0	0	0	0	6	0	0	0	0	5	0
OTU_103	0	2	0	0	80	145	0	5	5	0	72	132	0	0	14	0	6	1	0	0	40	33	42	0	0	4	7	0	8	0	3	0	0	2	0	0	0	0	0	0	6	4	6	16	5	0	51	2	0
OTU_104	24	0	0	14	0	13	0	4	12	0	0	0	0	0	7	2	2	1	6	0	0	21	21	0	4	0	0	0	0	0	1	0	0	0	6	0	0	15	0	111	0	61	1	10	0	3	0	2	6
OTU_105	50	34	0	0	100	13	0	1	0	0	5	4	0	0	0	0	5	21	0	0	25	8	18	0	0	0	5	0	0	0	0	0	0	0	0	0	0	0	0	0	0	0	11	3	0	1	0	0	9
OTU_106	26	0	0	332	2	23	0	32	433	6	0	54	143	0	173	229	8	3	0	4	21	9	201	0	0	27	0	0	158	2	0	3	0	3	31	0	0	212	0	64	0	123	3	0	0	9	0	16	83
OTU_107	28	8	0	7	0	2	1	2	0	9	0	0	54	0	20	1	37	0	3	0	25	4	0	3	0	2	4	0	0	0	1	0	3	0	18	0	0	0	0	9	0	38	0	0	0	1	0	3	36
OTU_108	0	0	0	9	11	0	0	0	83	0	8	24	0	0	27	120	0	29	0	0	4	7	19	0	0	31	0	0	86	0	0	0	0	1	4	0	0	61	0	103	0	57	0	9	0	0	0	8	142
OTU_109	0	0	0	0	0	0	0	996	0	8	0	0	0	0	0	0	0	0	0	0	2	0	0	0	0	0	0	0	0	0	0	0	0	0	0	0	0	0	0	0	0	0	0	0	0	0	0	0	7
OTU_1092	5	6	0	0	2	15	0	0	0	2	0	17	0	0	0	0	0	5	0	1	0	4	0	0	4	0	1	0	0	0	0	0	0	2	0	0	0	0	0	39	0	0	2	2	0	0	0	0	0
OTU_11	0	1	0	370	0	28	59	10824	8	11	0	141	130	5454	12	26	3807	1	6	22447	51	39	40	0	128	0	0	0	68	120	0	0	0	0	63	0	2	108	0	0	0	162	0	4	0	1805	0	4	0
OTU_110	0	0	0	0	0	3	0	0	93	0	0	0	10	0	0	6	0	0	0	2	0	5	18	0	0	0	0	0	0	0	0	0	7	0	3	0	0	0	0	0	0	58	0	0	0	1	0	0	5
OTU_1102	0	0	0	13	3	0	0	0	39	0	0	0	10	0	18	28	0	0	0	0	0	2	11	0	0	8	0	0	0	0	0	1	0	0	37	0	1	11	0	0	0	5	0	0	0	0	0	0	10
OTU_111	39	249	0	0	60	43	0	0	7	0	5	0	0	0	42	0	7	8	0	0	11	0	0	0	0	0	2	0	11	0	0	0	0	3	0	0	0	0	0	0	5	0	34	0	0	0	0	1	0
OTU_112	239	0	0	0	25	0	0	0	0	0	0	16	0	0	0	0	1	0	0	0	12	3	0	0	0	0	0	0	0	0	0	0	0	0	0	0	0	0	0	0	0	0	35	3	0	0	0	0	67
OTU_113	0	93	0	33	25	589	5	4	0	14	40	744	0	8	30	99	65	12	7	11	52	10	0	0	85	39	1	1	375	0	0	0	1	3	431	5	1	0	0	19	17	8	163	18	9	1	16	3	16
OTU_114	0	25	0	10	6	178	59	0	0	11	25	253	0	0	25	0	447	5	0	1	41	238	102	0	0	25	1	0	21	0	0	0	0	0	0	0	0	31	0	0	2	0	74	0	0	0	0	4	12
OTU_115	35	18	0	12	2	14	0	1	4	3	28	29	0	0	16	0	3	10	0	2	13	5	86	13	0	0	13	8	0	0	0	1	0	2	0	0	0	0	0	0	0	10	47	1	0	0	9	0	7
OTU_116	0	0	0	9	0	0	0	0	0	0	0	0	0	0	0	0	1	0	0	0	0	0	0	0	0	0	0	0	232	0	0	0	8	0	0	0	0	0	0	0	0	0	168	0	0	0	0	0	0
OTU_117	0	0	0	18	0	18	0	25	39	0	0	55	0	0	88	96	3	7	3	1	11	4	66	0	0	7	0	0	21	0	0	1	0	2	19	0	0	33	0	0	1	55	0	10	0	1	0	21	15
OTU_118	0	0	0	413	0	9	0	0	0	25	0	0	0	0	20	0	0	0	0	0	0	49	46	0	0	0	1	0	0	0	0	3	0	0	2	0	2	0	0	0	0	0	12	0	0	0	0	0	0
OTU_119	24	1	0	96	11	81	0	3	21	6	1	15	6	0	4	102	13	12	0	0	9	15	2	0	13	30	0	0	10	0	0	0	0	2	9	0	0	51	0	13	0	18	1	30	0	0	0	4	36
OTU_12	0	0	0	111	1	0	0	0	0	0	0	0	0	0	0	0	1	1	0	6	0	0	0	0	0	0	0	0	0	0	656	0	392	0	0	4546	244	0	0	0	0	0	0	0	490	0	0	0	0
OTU_120	0	0	0	0	0	0	0	0	0	0	0	0	0	0	0	0	0	0	0	0	0	0	0	0	0	0	0	0	0	0	0	0	0	0	0	0	62	0	0	0	0	0	0	0	0	0	0	0	0
OTU_121	53	32	0	0	0	1	0	0	0	0	7	0	0	0	19	0	0	1	0	0	13	0	0	0	0	0	2	0	4	0	0	0	0	0	0	0	0	0	0	0	0	0	0	0	0	0	3	0	8
OTU_122	0	0	0	0	0	0	0	0	0	0	0	0	0	0	0	0	0	0	0	0	0	0	0	0	0	0	0	0	0	0	0	0	0	0	0	0	0	0	0	0	0	0	0	0	0	0	0	0	0
OTU_123	0	0	0	0	0	0	0	0	0	0	0	0	0	0	0	0	0	0	0	0	0	0	0	0	0	0	0	0	0	0	0	0	0	0	0	0	0	0	0	0	0	0	0	0	0	0	0	0	0
OTU_1233	0	4	0	0	0	1	0	0	0	0	0	0	0	0	0	0	0	0	0	0	0	0	0	0	0	0	0	0	0	0	0	0	0	0	0	0	0	0	0	0	0	0	0	0	0	0	0	0	0
OTU_125	34	0	0	4	3	0	0	0	2	0	0	0	0	0	0	72	2	3	0	0	2	15	14	0	0	16	1	0	0	0	0	0	0	0	5	0	0	16	0	0	1	0	0	3	0	0	0	3	13
OTU_126	0	0	0	0	36	8	0	0	14	0	0	0	0	0	23	0	3	20	0	1	4	0	0	0	0	0	9	0	0	0	0	0	0	0	1	0	1	0	4	0	0	149	1	0	0	0	7	0	0
OTU_127	0	0	0	0	0	0	0	0	0	4	0	0	0	0	0	0	0	0	0	0	0	0	0	0	0	0	0	0	0	449	0	0	0	0	0	0	0	0	0	27	0	0	0	0	0	0	0	0	0
OTU_1270	0	0	0	0	0	0	0	0	0	0	0	0	0	0	0	0	0	0	0	0	0	0	0	0	0	0	0	0	0	0	0	0	0	0	0	0	0	0	0	0	0	0	0	0	0	0	0	0	0
OTU_128	138	2	0	36	166	59	0	90	247	4	10	178	30	0	0	1	55	13	18	25	25	122	37	7	16	7	0	0	55	0	0	30	16	7	110	0	0	90	0	296	6	428	15	23	0	4	0	72	73
OTU_129	0	0	0	0	21	0	0	35	9	0	2	0	3	0	7	72	4	0	12	0	12	17	12	0	0	0	0	0	0	0	0	0	0	3	17	0	0	15	0	11	0	79	0	4	0	3	0	2	0
OTU_13	761	4496	0	367	3916	2821	12	264	1306	606	282	2527	5	7	1142	1776	489	1250	30	113	3604	8794	6493	0	244	857	128	19	8977	1	46	47	183	30	786	13	14	654	3	1138	186	3425	497	76	80	172	3	364	2087
OTU_130	0	0	0	0	0	3	0	3	0	3	0	0	0	0	0	0	0	0	0	1	0	0	0	0	0	0	19	0	0	0	0	0	0	5	0	0	0	0	0	0	433	0	0	2	0	0	0	0	0
OTU_131	11	0	0	9	0	15	0	16	8	0	0	3	0	0	27	6	3	0	26	1	19	15	0	0	0	31	0	0	0	0	0	0	3	13	3	0	0	79	0	0	4	0	8	0	0	0	0	1	83
OTU_1310	0	0	22	1	0	6	0	135	14	0	28	0	4	3	0	0	0	1	2	35	7	0	56	12156	0	0	5706	0	0	194	0	0	0	1	267	0	2	8	322	0	0	82	0	12	0	20289	0	8	0
OTU_132	0	0	0	4	0	0	0	0	0	0	0	0	0	0	0	0	0	0	0	0	0	0	0	0	0	0	0	0	0	0	0	0	0	810	0	0	0	0	0	0	0	6	0	0	0	0	0	0	0
OTU_133	0	6	0	0	0	0	0	2	0	1	0	0	0	0	17	0	0	0	39	0	0	0	0	0	0	0	0	0	0	0	0	0	0	2	2	0	0	0	0	0	1	0	2	1	0	0	0	2	0
OTU_134	103	0	0	0	0	0	0	1	7	0	0	0	0	0	3	5	1	0	0	0	0	2	59	0	0	0	0	0	7	0	0	0	0	0	14	0	0	35	0	100	0	0	0	0	0	12	0	1	0
OTU_136	0	0	0	134	0	3	0	1	164	0	0	0	268	0	26	97	0	0	8	0	4	5	42	0	5	0	0	0	126	0	0	0	0	0	4	0	0	22	0	5	3	330	4	2	0	1	0	4	31
OTU_137	245	241	0	0	1	24	0	3	0	0	1	0	0	0	1	0	3	0	7	0	12	1	0	0	0	13	0	0	7	0	0	0	0	0	0	0	0	0	0	0	2	0	53	0	0	0	0	0	3
OTU_1371	24	0	0	0	0	0	0	0	0	0	0	0	0	0	8	0	12	0	0	0	0	0	0	0	0	0	0	0	0	0	0	0	0	0	0	0	0	0	0	0	0	0	25	0	0	0	0	1	0
OTU_138	26	36	0	8	0	157	0	7	0	3	4	46	1	0	2	0	0	0	0	0	0	6	9	0	0	0	3	0	4	0	0	0	0	0	2	0	0	15	0	0	0	5	1	1	0	0	0	0	0
OTU_139	0	0	0	32	0	0	35	0	0	0	1	0	31	0	5	0	267	0	0	1	3	2	0	0	0	0	0	0	6	0	0	1	0	0	10	0	0	86	0	0	0	0	0	0	0	0	0	40	0
OTU_14	0	0	0	0	0	0	0	0	0	0	0	0	0	0	0	0	0	0	0	0	0	0	0	0	0	0	0	0	0	0	0	0	0	0	0	0	0	0	0	0	0	0	0	0	0	0	0	0	0
OTU_141	14	0	0	0	0	4	0	0	2	0	0	0	0	0	5	0	7	1	10	0	1	1	0	0	0	0	1	0	0	0	0	0	0	0	0	0	0	0	0	0	0	0	1	0	0	0	0	2	0
OTU_142	1	9	0	0	17	17	0	0	25	0	2	0	0	0	0	19	3	0	0	2	0	0	0	0	0	0	0	0	0	0	0	0	0	0	0	0	0	0	0	0	0	0	3	0	0	0	0	4	0
OTU_143	0	0	0	0	0	0	0	0	0	0	0	0	0	0	0	0	0	0	0	0	0	0	0	0	0	0	0	0	0	0	0	0	0	0	0	0	0	0	0	0	0	0	0	0	0	0	0	0	0
OTU_1435	0	0	0	2	25	0	0	0	0	0	0	1	17	0	2	0	28	2	0	0	1	0	13	0	0	12	0	0	21	0	0	0	0	0	0	0	0	62	0	0	0	0	0	1	0	1	0	3	7
OTU_144	0	0	0	29	0	0	0	20	0	4	1	33	0	0	0	19	0	0	6	0	3	9	0	0	0	30	0	0	0	0	0	0	0	1	17	0	0	10	0	17	0	0	0	0	0	6	0	0	0
OTU_145	0	0	0	0	0	0	1	0	0	0	7	0	0	0	0	0	5	15	18	0	19	1	0	6	0	0	0	4	0	1	1	2	0	0	0	0	5	0	0	0	0	0	0	0	4	0	0	0	0
OTU_1459	198	11	0	2	0	0	3	36	0	0	0	0	31	0	12	0	3	1	0	0	6	15	0	0	0	0	0	0	36	0	0	0	0	15	0	0	0	0	0	0	0	0	18	0	0	0	0	0	15
OTU_146	0	0	0	120	0	11	0	4	5	3	3	0	33	0	51	0	0	5	0	0	0	0	33	0	0	0	3	1	0	0	0	0	0	1	1	0	0	0	0	0	0	12	3	0	0	0	0	3	0
OTU_147	0	0	0	0	2	0	0	15	9	0	5	0	0	0	10	0	0	0	0	0	0	7	48	0	0	0	0	0	0	0	0	0	0	0	7	0	0	0	0	132	0	4	0	0	0	13	0	2	9
OTU_148	0	0	0	0	0	0	0	0	0	0	0	0	0	0	0	0	0	0	0	0	0	0	0	0	0	0	0	0	0	0	0	0	0	0	0	0	0	0	0	0	0	0	0	0	0	0	0	0	0
OTU_149	131	0	0	0	0	3	0	0	0	0	0	0	0	0	0	0	1	0	0	0	0	5	0	0	0	7	0	0	0	0	0	0	0	0	2	0	0	0	0	0	0	0	0	0	0	0	0	0	2
OTU_1495	92	17	0	0	0	0	0	0	11	0	3	0	0	0	0	0	1	0	0	0	0	5	0	0	0	3	0	0	0	0	0	0	0	0	0	0	0	7	0	0	0	0	0	0	0	0	0	0	0
OTU_15	0	0	0	0	0	0	0	0	0	0	0	0	36	0	0	0	1	0	0	0	4	0	0	0	0	0	3830	0	0	0	0	0	0	0	3	0	0	0	175	0	0	0	0	0	0	0	0	2	21023
OTU_150	0	0	0	0	0	0	0	0	80	0	0	1	0	0	4	11	0	0	14	0	0	18	0	0	0	0	0	0	0	0	0	0	0	0	0	0	1	28	0	0	0	1	0	0	0	0	0	26	0
OTU_151	0	0	0	6	0	0	0	1	1	0	0	0	6	0	4	0	1	0	0	0	5	1	3	0	0	12	0	0	4	0	0	0	0	0	38	0	0	5	0	0	0	0	3	0	0	0	0	3	0
OTU_152	32	1	0	24	3	7	0	33	21	0	3	22	0	0	20	0	0	0	0	0	1	3	69	0	0	5	0	0	0	0	1	2	0	2	1	0	1	10	0	57	0	5	0	3	0	0	0	0	0
OTU_153	0	0	0	0	0	0	0	0	0	0	0	0	0	0	0	0	0	0	0	1	0	0	0	0	0	0	0	0	0	0	0	0	0	0	0	0	0	0	0	0	0	0	0	0	0	0	0	0	0
OTU_1534	103	26	0	16	9	59	0	0	1	1	1	0	0	0	22	0	8	2	0	0	4	0	0	0	1	13	0	0	29	0	0	0	0	0	3	0	0	0	0	0	3	8	35	0	0	0	0	0	0
OTU_154	8	20	0	0	40	51	0	12	0	0	0	66	0	1	0	0	4	3	0	0	29	0	0	0	0	14	0	0	0	0	0	0	1	0	0	0	0	0	0	0	17	0	16	1	3	0	0	0	37
OTU_1544	39	16	0	0	11	11	0	18	0	0	11	0	0	0	15	11	23	9	0	1	14	1	0	0	0	5	0	0	7	0	0	0	0	6	0	0	0	43	0	5	0	0	25	0	0	0	0	1	18
OTU_1549	0	0	2	71	0	14	0	0	135	0	0	0	2	0	22	92	0	4	0	12	23	273	5	0	16	0	0	0	54	0	4	0	0	0	39	0	0	28	0	8	0	564	0	2	0	1	0	5	1
OTU_156	0	0	0	29	0	0	0	8	57	0	0	0	0	0	38	0	4	33	0	2	0	7	26	0	0	0	3	0	52	0	0	0	31	1	0	0	0	0	0	0	3	4	0	0	0	1	0	2	6
OTU_157	0	0	0	3	0	0	0	1	90	0	0	0	0	0	15	26	0	0	0	0	0	0	0	0	0	0	0	0	0	0	0	0	0	0	2	0	0	5	0	0	0	17	0	0	0	0	0	2	0
OTU_158	4	109	0	4	16	24	0	0	16	0	0	0	0	0	11	5	4	0	0	0	0	11	12	0	0	0	0	0	37	0	0	0	0	0	1	0	0	30	0	0	0	13	5	0	0	0	0	6	10
OTU_159	0	0	0	0	0	3	0	0	0	0	0	0	2	0	0	0	0	0	0	1	0	0	0	0	5	0	0	0	0	0	0	212	0	1	0	0	1	0	0	0	0	0	0	0	0	0	0	2	0
OTU_16	930	464	0	545	1972	800	19	828	1329	184	288	445	21	12	1039	856	289	223	69	58	594	616	3961	20	82	264	92	0	1957	0	22	151	43	60	335	10	14	725	5	252	166	3169	369	296	24	79	29	171	1923
OTU_160	0	5	0	0	0	0	0	4	0	0	0	0	2	0	0	0	0	0	0	0	10	0	0	0	0	0	0	0	0	0	0	0	0	0	0	0	0	0	0	0	0	1	0	0	0	0	0	0	46
OTU_161	0	75	0	0	0	148	0	0	0	11	0	0	0	0	0	0	9	0	0	0	4	1	0	0	0	0	0	0	0	0	0	0	0	0	0	0	0	0	0	0	0	0	51	0	0	0	0	0	0
OTU_162	0	0	0	4	0	0	0	0	11	0	0	0	1	0	0	0	0	0	0	0	0	5	0	0	0	0	0	0	0	0	0	0	0	1	0	0	0	72	0	15	0	34	0	0	0	1	0	0	0
OTU_165	0	0	0	1	0	0	0	0	0	8	0	0	0	0	6	0	1	0	0	0	6	0	0	0	0	0	0	0	0	0	0	0	0	0	0	0	0	0	0	0	0	0	20	0	0	0	0	0	0
OTU_166	67	0	0	139	3	15	0	27	0	1	0	0	0	0	35	9	3	3	0	2	5	0	2	0	0	7	0	0	72	0	0	0	0	2	23	0	0	76	0	0	0	3	12	0	0	0	0	0	9
OTU_1666	0	0	0	0	0	0	0	0	0	0	0	0	0	0	0	3	0	0	0	0	0	0	0	0	0	0	0	35	0	0	0	0	0	0	0	0	0	0	0	0	0	0	0	0	0	0	0	0	0
OTU_167	45	0	0	0	0	5	0	0	17	0	0	0	0	0	0	0	0	0	0	0	1	0	26	0	0	0	0	0	2	0	0	0	0	0	0	0	0	0	0	0	0	52	0	0	0	0	0	0	0
OTU_1671	5	0	0	4	9	11	0	0	0	7	2	0	6	0	14	0	6	0	0	0	1	0	2	0	0	0	0	0	0	0	0	0	0	0	0	0	0	13	0	0	0	0	1	0	0	0	0	3	0
OTU_1677	0	0	0	11	0	0	0	8	269	0	0	0	0	0	0	138	0	0	0	2	0	6	55	0	0	0	0	0	0	0	0	1	0	0	6	0	0	84	0	461	0	169	0	0	0	13	0	4	0
OTU_168	0	0	0	0	0	0	0	0	0	0	0	0	0	0	0	0	0	0	0	0	0	0	0	0	0	0	0	0	0	0	0	0	0	0	0	0	0	0	0	0	0	0	0	0	0	0	0	0	0
OTU_169	0	20	0	0	0	62	0	0	0	2	2	27	0	0	4	22	5	3	1	0	5	2	0	0	0	0	0	0	5	0	0	0	0	1	11	0	0	50	0	6	0	0	1	6	2	0	0	28	11
OTU_1690	0	0	0	1	1	8	0	0	0	0	0	0	0	0	0	0	4	1	0	0	6	0	10	0	0	0	0	0	0	0	0	0	3	0	0	0	0	0	0	0	0	0	3	0	0	0	0	0	12
OTU_1692	0	0	0	0	0	199	0	0	0	0	0	0	0	0	0	0	0	0	0	0	0	0	0	0	0	0	0	0	0	0	0	0	0	0	0	0	0	0	0	0	0	0	0	0	0	0	0	0	0
OTU_17	868	532	0	365	1978	495	10	693	315	22	308	415	13	5	1534	1442	219	445	8	74	419	1162	2123	4	114	384	39	4	1150	0	35	49	47	33	191	0	9	489	1	328	115	2694	168	362	36	69	82	122	1345
OTU_170	0	0	0	3	8	6	0	0	0	0	0	0	0	0	0	0	6	69	0	0	0	0	1	0	0	0	0	0	0	0	0	0	0	0	0	0	0	0	0	0	3	0	0	0	0	0	0	0	0
OTU_171	0	0	0	0	0	0	0	0	0	18	0	0	0	0	0	0	0	0	0	0	0	0	0	0	0	0	0	0	0	0	0	0	0	0	10	0	0	0	0	0	0	0	0	0	0	0	0	0	0
OTU_1712	0	14	0	74	0	4	0	4	63	8	6	0	6	0	58	0	0	0	0	0	18	0	814	0	0	22	0	0	0	0	0	0	0	0	15	0	0	0	0	0	0	25	1	0	0	0	1	1	51
OTU_1727	0	0	0	0	10	0	0	0	0	0	0	0	0	0	0	0	0	1	0	0	0	0	0	0	0	0	0	0	0	0	0	0	0	0	0	0	0	0	0	0	1	0	0	0	0	0	0	0	0
OTU_173	0	16	0	50	1	0	0	13	64	2	0	27	8	0	37	32	3	29	0	0	0	0	1	0	1	0	0	0	18	0	0	5	13	0	28	0	0	20	0	11	5	80	4	3	0	1	0	10	6
OTU_174	0	0	0	0	0	0	0	0	10	0	0	0	0	0	0	0	0	0	0	0	0	0	0	0	0	0	0	0	0	0	0	0	0	0	0	0	0	0	0	0	0	0	0	0	0	0	0	0	12
OTU_175	0	0	0	3	10	65	0	30	20	17	0	0	113	0	16	0	0	0	0	0	30	1	36	0	9	0	12	0	0	0	0	0	0	0	22	0	0	0	0	0	0	0	0	0	0	0	0	0	0
OTU_176	28	8	0	14	0	0	0	0	0	23	0	0	45	0	0	0	15	8	0	0	35	5	44	0	0	0	0	0	0	0	0	2	0	0	0	0	1	0	0	0	0	17	8	0	3	0	0	0	8
OTU_1769	0	6	0	4	0	0	0	0	0	0	0	0	2	0	0	0	9	0	0	0	3	1	0	0	0	0	0	0	0	0	0	6	0	0	0	0	0	0	0	0	0	8	0	0	0	1	0	1	0
OTU_177	26	0	0	0	0	0	0	0	0	0	0	0	0	0	9	23	0	0	0	0	0	0	2	0	0	0	0	0	0	0	0	0	0	0	1	0	4	0	0	0	0	0	0	0	0	2	0	0	8
OTU_178	0	0	0	29	0	0	0	0	0	0	0	0	22	0	7	0	0	0	0	0	0	0	0	0	0	0	0	0	0	0	0	0	0	0	0	0	0	0	0	0	0	0	0	0	0	0	0	0	0
OTU_1785	19	0	0	0	0	0	0	0	0	0	0	0	0	0	0	0	0	2	0	0	0	0	0	0	0	0	0	0	0	0	0	0	0	0	0	0	0	0	0	0	0	0	0	0	0	0	0	0	3
OTU_179	119	0	0	0	0	0	0	0	23	0	2	0	0	0	5	8	0	0	0	0	0	21	31	0	0	0	0	0	0	0	0	0	0	0	18	0	0	0	0	3	0	1	0	0	0	0	0	0	1
OTU_18	0	0	0	0	0	0	0	0	0	0	0	0	0	0	5	0	1	0	0	7	6	0	0	0	0	0	110	1	0	0	0	0	0	15078	5	0	9	0	0	0	0	0	0	1	4	0	1	9	0
OTU_180	0	0	0	0	0	0	0	0	0	0	0	0	0	0	0	13	0	0	0	0	0	0	0	0	0	0	0	0	0	0	0	0	0	0	0	0	0	0	0	0	0	0	0	0	0	0	0	0	0
OTU_1803	0	0	0	0	0	0	0	0	0	0	0	0	0	0	0	0	0	0	0	0	0	0	0	0	0	0	0	0	0	0	0	0	0	0	0	0	0	0	0	0	0	0	0	0	0	0	0	0	0
OTU_1826	0	13	0	5	0	0	0	0	0	0	5	0	0	0	20	0	3	10	0	3	10	6	21	0	0	0	1	0	8	0	0	0	0	0	0	0	0	0	0	0	0	0	5	0	0	0	0	0	0
OTU_183	20	10	0	5	46	1	0	0	2	0	0	0	0	0	8	0	112	24	0	2	61	39	7	0	0	9	0	0	23	0	0	0	0	0	1	0	0	0	0	0	0	5	18	0	0	0	0	1	0
OTU_1835	20	0	0	6	13	0	0	0	0	0	0	0	0	0	23	52	3	0	0	0	1	1	0	0	0	0	0	0	129	0	0	0	0	0	0	0	0	6	0	0	0	0	6	0	0	0	0	3	22
OTU_184	0	0	0	0	13	0	0	0	25	0	0	0	0	0	0	0	2	0	0	0	1	1	0	0	0	0	0	0	17	0	0	0	0	0	0	0	0	0	0	0	0	2	0	2	0	0	0	0	0
OTU_1856	0	0	0	9	0	0	0	0	0	0	0	0	0	0	0	0	0	0	0	0	0	0	0	0	0	0	0	0	0	0	0	2	0	0	47	0	0	0	0	0	0	0	0	0	0	0	0	0	0
OTU_186	0	0	0	0	4	0	0	0	25	0	0	0	0	0	0	42	0	4	0	0	0	3	16	0	0	0	0	0	0	0	0	0	0	2	1	0	0	48	0	0	0	0	14	2	0	0	0	0	35
OTU_1867	0	0	0	0	0	0	0	0	0	0	0	0	0	0	0	0	0	0	0	0	0	0	0	0	0	0	0	0	0	0	0	0	0	0	0	0	0	0	0	0	0	0	0	0	0	0	0	0	0
OTU_1868	0	0	0	0	0	0	0	0	0	0	0	0	0	0	0	0	0	0	0	0	0	0	0	0	0	0	0	0	0	0	0	0	0	0	0	0	0	0	0	0	0	0	0	0	0	0	0	0	0
OTU_187	0	0	0	3	0	0	0	1	127	0	0	0	2	0	3	7	0	0	0	0	0	0	0	0	0	0	0	0	0	0	0	0	0	0	7	0	0	7	0	0	0	4	0	0	0	0	0	0	0
OTU_188	0	0	0	0	0	0	0	0	24	0	0	0	0	0	0	0	0	0	0	0	0	35	73	0	0	0	1	0	0	0	0	0	0	0	0	0	3	18	0	15	0	68	0	0	0	0	0	3	0
OTU_189	0	0	0	0	0	0	0	0	25	0	0	0	0	0	0	20	0	0	0	0	0	0	5	0	0	0	0	0	13	0	0	0	0	0	5	0	0	17	0	0	0	89	0	0	5	0	0	0	0
OTU_1897	0	1	0	0	1	0	0	12	3	0	0	0	0	0	0	0	0	1	0	0	16	0	0	0	0	40	0	0	0	0	0	10	0	0	0	0	0	0	0	0	0	0	0	0	0	0	0	0	0
OTU_19	256	996	0	15	1074	135	0	444	9	0	80	14	0	2	145	1553	65	310	4	16	1801	343	476	0	27	141	13	13	415	0	0	111	107	20	112	1	4	6	1	0	69	89	58	112	6	1	0	147	542
OTU_192	0	0	0	0	0	0	0	0	0	0	0	0	0	0	0	0	0	0	0	0	0	0	0	0	0	0	0	0	0	0	0	0	0	0	0	0	0	0	0	0	0	0	0	1	0	0	0	0	0
OTU_193	0	0	0	0	0	0	0	0	0	0	1	97	0	2	5	13	1	0	0	1	16	24	0	1	45	0	0	0	4	0	0	0	0	0	274	0	0	68	0	0	0	37	0	0	0	0	0	0	9
OTU_1935	0	24	0	0	0	0	0	0	1	0	0	3	0	5	0	0	0	0	0	2	0	1	0	0	3	0	0	2	10	0	0	0	0	0	156	0	0	0	0	0	0	0	0	0	0	0	0	0	0
OTU_196	0	0	0	4	5	5	0	2	2	0	3	0	12	0	0	0	1	4	0	0	5	11	0	0	16	1	0	0	0	0	0	0	6	0	1	0	1	3	0	0	4	0	0	2	0	0	0	1	9
OTU_1970	0	10	0	51	0	0	0	0	0	0	0	0	0	0	28	0	5	0	0	0	1	0	0	0	0	0	0	0	0	0	0	0	0	0	0	0	0	0	0	0	0	0	0	0	0	0	0	0	10
OTU_1976	97	0	0	14	36	14	0	55	20	3	72	0	0	0	45	36	3	1	9	2	9	62	90	0	0	83	7	0	56	0	3	2	0	3	12	0	3	7	0	0	0	25	11	6	0	5	0	1	13
OTU_1979	10	65	0	0	48	198	0	1	0	5	26	111	0	0	33	30	10	48	0	14	8	16	0	0	0	27	1	0	85	0	0	0	0	0	15	0	0	0	0	0	3	78	10	5	3	2	61	0	12
OTU_198	0	0	0	9	0	0	0	0	10	0	0	0	2	0	6	43	0	0	0	0	0	22	0	0	0	0	0	0	7	0	0	0	0	0	0	0	0	22	0	0	0	49	0	0	0	0	0	2	0
OTU_1985	0	0	0	0	0	0	0	0	0	0	0	0	0	0	0	0	0	0	0	0	0	0	0	0	0	0	0	0	0	0	0	0	0	0	0	0	0	0	0	0	0	0	0	0	0	0	0	0	0
OTU_1988	0	0	0	0	0	0	0	0	0	0	0	0	0	0	0	0	0	0	0	0	0	0	0	0	0	0	0	0	0	0	0	0	0	0	0	0	0	11	0	0	0	0	0	0	0	0	0	0	0
OTU_199	0	4	0	8	15	9	8	0	96	0	2	0	0	0	0	26	13	7	4	0	4	4	1	0	0	0	0	0	5	0	0	0	0	1	4	0	0	0	0	13	1	34	4	7	0	1	0	1	33
OTU_2	0	2	0	37862	0	1	30	0	0	27237	0	0	0	0	79	0	0	18965	41539	3458	27094	0	0	29758	0	0	59	0	0	0	5747	0	16144	0	0	44089	1894	0	182	0	0	0	10	18607	31822	0	0	52697	1
OTU_20	0	0	0	0	0	0	0	0	0	0	0	0	0	0	0	8	0	0	0	44	0	0	6	0	0	0	0	0	0	1745	0	0	0	5053	0	0	686	0	0	0	0	0	0	0	0	0	0	1	0
OTU_200	0	34	0	0	17	19	0	0	0	1	0	0	0	0	0	0	4	1	0	0	1	0	0	0	0	2	0	0	0	0	0	0	3	0	0	0	0	0	0	0	12	0	20	9	0	0	0	0	5
OTU_201	16	0	0	0	0	0	0	0	27	0	0	0	0	0	0	0	0	0	0	1	0	9	0	0	0	0	0	0	0	0	0	0	0	0	1	0	3	0	0	0	0	0	0	0	0	0	0	0	0
OTU_2012	0	7	0	17	28	20	0	6	1	0	10	17	0	0	3	59	3	2	14	0	4	18	11	0	0	9	2	0	61	0	0	0	0	2	7	0	0	1	0	0	2	11	5	2	17	0	0	0	0
OTU_202	0	0	0	0	0	0	0	0	0	0	0	0	0	0	0	0	0	0	0	0	0	0	0	0	0	0	0	0	0	0	0	0	0	0	0	0	0	15	0	0	0	0	0	0	0	0	0	0	0
OTU_203	43	0	0	7	17	0	0	5	0	0	0	0	0	0	17	0	0	0	0	0	0	1	0	0	0	2	0	0	0	0	0	0	0	0	0	0	0	0	0	0	0	0	0	5	0	0	0	3	0
OTU_204	313	0	0	0	3	2	0	0	0	0	0	0	0	0	17	0	0	1	0	0	38	0	0	0	0	0	0	0	0	0	0	0	0	0	0	0	0	0	0	0	0	0	71	2	0	0	0	0	0
OTU_2059	0	0	0	21	0	2	0	0	17	0	0	0	0	0	11	21	0	0	0	31	0	25	103	0	0	0	1	0	50	6	0	0	0	0	13914	0	0	11	0	0	1	220	0	0	0	0	6	8	0
OTU_206	0	0	0	10	0	0	0	0	6	0	0	0	0	0	0	16	2	0	0	0	0	0	40	0	0	0	0	0	0	0	1	0	0	0	1	0	1	0	0	11	0	46	0	0	0	2	0	4	0
OTU_207	72	0	0	118	0	3	0	0	10	1	0	0	8	0	23	37	21	2	0	0	15	14	9	0	0	5	0	0	9	20	0	0	0	0	0	0	0	0	0	0	2	456	9	0	7	0	0	34	15
OTU_2071	0	646	0	16	1040	261	0	0	4	72	6	80	0	1	295	43	31	97	0	2	132	62	121	0	11	138	7	0	3448	1	1	0	0	4	11	0	0	0	0	0	0	160	104	4	0	0	0	7	107
OTU_2072	0	0	0	0	0	14	2	0	0	0	0	0	0	0	0	0	6	0	0	0	3	0	0	0	0	0	1	0	0	0	0	4	0	0	0	0	0	0	0	0	0	0	37	0	0	0	0	0	12
OTU_2076	54	5	0	4	69	0	0	16	9	0	5	0	0	0	11	10	3	1	0	0	0	3	16	0	0	15	0	0	0	0	0	6	0	0	12	0	0	0	0	0	0	26	1	6	7	1	0	2	15
OTU_2078	0	0	0	0	91	0	0	0	0	0	0	0	0	0	0	0	0	1	0	0	0	0	0	0	0	0	0	0	0	0	0	0	0	0	0	0	0	0	0	0	0	0	0	0	0	0	0	0	0
OTU_208	0	0	0	0	0	19	0	0	0	0	0	0	0	0	2	0	0	7	0	0	0	0	0	0	0	0	0	0	0	0	0	0	0	0	0	0	0	0	0	0	0	0	0	0	0	0	0	0	0
OTU_209	120	0	0	0	1	0	0	0	0	0	0	0	0	0	0	0	0	0	0	0	0	0	48	0	0	0	1	0	0	0	0	0	0	0	13	0	0	0	0	52	0	0	0	0	0	6	0	0	0
OTU_21	0	0	0	0	0	13	5	36	0	0	0	0	2	11	0	20	0	0	0	2	33	0	3	0	7	0	2	0	0	0	0	0	0	0	0	0	0	0	0	0	159	7	1	1	0	2	0	0	30
OTU_210	0	0	0	0	0	0	0	0	6	0	0	0	0	0	0	25	0	0	23	0	0	0	0	0	3	0	0	0	0	0	0	0	0	1	11	0	0	0	0	0	0	0	0	0	0	0	0	0	0
OTU_211	0	0	0	1	0	2	0	5	0	8	0	0	12	0	10	0	0	0	0	0	3	0	0	0	0	0	0	0	0	0	0	0	0	0	0	0	0	34	0	0	0	0	0	2	0	0	0	0	0
OTU_212	0	11	0	0	0	6	0	1	0	11	0	4	1	0	0	0	26	14	0	0	2	0	0	0	0	13	0	0	0	0	0	0	0	0	0	0	0	0	0	0	0	0	2	0	0	0	0	0	11
OTU_214	0	0	0	0	0	0	0	113	0	0	0	0	0	0	0	0	0	0	0	0	0	0	0	0	0	0	1	0	0	0	0	0	0	0	11	0	0	0	0	0	0	0	0	0	0	0	0	0	0
OTU_215	0	0	0	61	0	4	0	0	97	0	0	0	3	0	48	0	1	0	0	0	13	7	64	0	0	0	0	0	53	0	0	0	0	0	4	0	0	22	0	0	0	45	0	0	0	0	0	3	0
OTU_216	0	0	0	1	0	7	0	6	0	9	0	0	0	0	0	0	0	5	0	0	2	1	0	0	0	0	0	0	0	0	0	0	0	0	0	0	0	0	0	0	0	0	0	0	0	0	0	0	0
OTU_217	0	0	0	0	23	1	0	0	0	0	0	0	0	0	19	0	0	0	0	0	0	0	0	0	0	0	0	0	0	0	0	0	0	0	0	0	0	0	0	0	0	0	0	0	0	0	0	3	0
OTU_218	18	0	0	1	0	0	0	0	20	0	0	0	0	0	0	0	0	0	0	0	0	0	1	0	0	0	0	0	0	0	0	0	0	0	0	0	0	0	0	0	0	0	0	0	0	0	0	4	0
OTU_219	59	0	0	0	0	0	0	0	0	0	0	47	0	0	6	7	0	40	2	0	1	0	0	10	12	0	0	0	0	0	3	0	0	0	0	10	0	3	0	0	0	15	0	0	4	0	0	0	21
OTU_2192	0	0	0	21	0	5	0	0	0	0	1	0	0	0	5	0	0	1	0	0	0	0	14	0	0	0	0	0	0	0	0	4978	0	0	5	0	57	0	0	0	0	39	0	0	0	1	0	0	0
OTU_22	0	0	0	0	0	18	10	5	0	4	0	0	0	0	0	2	19	0	0	1	11	0	0	0	0	0	1	0	0	0	0	0	0	28	660	0	0	0	0	0	29101	0	19	0	12	22	57	0	0
OTU_220	0	0	0	9	0	0	0	0	22	0	4	0	0	0	11	44	2	0	0	0	0	0	0	0	0	5	0	0	0	0	0	0	0	0	2	0	0	88	0	0	0	12	0	5	0	0	0	3	0
OTU_2217	463	34	0	0	9	10	0	0	0	0	0	0	0	0	0	0	1	1	0	0	4	0	0	0	0	0	0	0	0	0	0	0	0	0	0	0	0	0	0	0	14	0	27	0	0	0	0	0	0
OTU_222	7	0	0	0	7	0	0	4	9	0	2	0	0	0	0	0	0	0	0	0	0	3	201	0	0	0	0	0	0	0	0	0	0	0	1	0	0	0	0	82	0	3	0	0	0	2	0	0	0
OTU_224	19	0	0	0	0	0	0	0	0	0	0	0	0	0	10	0	0	0	0	0	4	5	0	0	0	18	0	0	0	0	0	0	0	0	0	0	0	9	0	0	0	0	0	0	0	0	0	0	0
OTU_2244	0	0	0	3	0	0	0	10	9	0	0	0	0	0	0	0	0	0	0	0	0	5	6	0	0	0	0	0	0	0	5	0	0	0	0	0	0	1	0	0	0	5	1	0	0	2	0	0	7
OTU_2246	0	268	0	5	15	128	0	0	2	2	0	15	0	0	67	0	12	9	0	3	38	4	2	0	0	41	0	0	219	0	0	0	0	0	3	0	0	0	0	0	0	18	149	7	0	0	0	0	9
OTU_225	0	0	0	0	0	0	0	0	0	0	0	0	0	0	0	0	0	0	0	0	0	0	0	0	0	0	0	0	0	0	1	0	0	0	0	0	0	0	0	0	0	0	0	0	384	0	0	0	0
OTU_2250	0	0	0	0	0	0	0	0	0	15	0	0	0	0	0	0	0	11	0	1	0	0	0	0	0	0	0	0	0	0	0	0	0	0	0	0	0	0	0	0	0	0	18	0	0	0	0	0	0
OTU_226	546	0	0	9	0	0	0	0	0	0	0	0	0	0	0	0	0	0	0	0	0	0	0	0	0	0	0	0	0	0	0	0	0	0	0	0	0	0	0	0	0	0	0	0	0	0	0	0	0
OTU_2275	0	0	0	0	0	2	0	0	233	0	0	0	61	0	7	3	0	0	37	1	0	16	0	0	0	5	0	0	0	0	0	0	10	6	0	0	0	2	0	48	0	32	0	0	0	1	0	2	0
OTU_228	0	0	0	0	0	1	0	0	12	0	0	0	0	0	8	0	0	0	0	0	0	0	0	0	0	0	0	0	0	0	0	0	0	26	77	0	0	5	0	0	0	0	4	4	0	3	0	0	0
OTU_2289	0	0	0	0	0	0	0	0	0	0	0	0	6	0	0	0	0	0	0	0	3	0	0	0	0	0	0	0	0	0	0	0	0	0	0	0	0	0	0	0	0	6	0	0	0	0	0	0	0
OTU_229	410	0	0	0	6	15	0	0	0	3	2	0	0	0	0	0	0	0	0	0	0	0	0	0	0	0	0	0	0	0	0	0	0	0	17	0	0	63	0	0	0	8	28	4	0	0	0	0	0
OTU_2290	127	7	0	31	4	4	0	7	37	3	0	0	2	0	61	103	3	2	0	0	10	6	24	0	3	18	0	0	272	0	0	0	0	0	0	0	0	17	0	0	1	68	1	4	0	0	4	5	221
OTU_23	2490	0	134	220	4	4623	100	851	0	625	26	27	366	1	106	427	680	9	2741	11	842	105	2	70	108	0	23	0	386	0	2	2	8	0	511	0	17	4	39	319	8	48	4	129	582	5	72	6	1
OTU_230	31	2	0	0	26	0	0	0	0	0	6	0	0	1	0	134	0	6	0	0	7	4	0	0	0	0	0	0	16	0	0	0	0	0	0	0	0	0	0	0	0	2	0	14	0	0	0	3	26
OTU_2310	0	0	0	0	0	0	0	0	0	0	0	0	0	0	0	0	0	0	0	0	0	0	0	0	0	0	0	0	0	0	0	0	0	0	0	0	0	0	0	0	0	0	0	0	0	0	0	0	36
OTU_234	0	0	0	5	0	0	0	0	0	3	0	0	0	0	0	0	1	0	0	0	25	0	0	0	0	0	0	0	0	0	0	0	3	0	0	0	0	13	0	0	0	0	6	0	0	0	0	0	2
OTU_2343	15	154	0	0	12	0	0	0	0	0	0	0	0	0	0	0	0	3	0	0	0	3	0	0	0	0	0	0	0	0	0	0	0	0	0	0	0	0	0	0	0	0	0	0	0	0	0	0	10
OTU_2347	0	0	0	0	0	1	0	0	0	0	0	0	0	0	0	0	0	0	0	0	0	0	0	0	0	0	0	0	0	0	0	0	0	0	0	0	0	0	0	0	0	0	0	0	0	0	0	0	0
OTU_235	0	0	0	0	0	0	0	7	0	0	0	0	0	0	0	0	0	0	0	0	0	4	0	0	0	0	0	0	0	0	0	0	0	7	5	0	0	0	0	18	0	0	0	4	7	0	0	0	0
OTU_2358	0	0	0	0	0	0	0	0	0	9	0	0	0	0	0	0	3	0	0	0	0	0	14	0	0	0	0	0	0	0	0	0	0	0	0	0	0	0	0	0	0	0	12	0	0	0	1	0	0
OTU_236	37	11	0	3	19	39	0	0	0	0	1	0	0	0	22	43	2	0	0	0	10	2	0	0	0	7	0	0	3	0	0	0	0	2	1	0	0	15	0	0	21	37	29	15	0	0	2	1	9
OTU_2374	0	0	0	0	5	0	0	0	3	0	0	0	0	0	0	0	1	0	0	0	0	1	0	0	0	0	0	0	0	0	0	0	0	0	0	0	0	0	0	0	0	0	51	0	0	0	0	0	0
OTU_2375	0	0	0	0	2	208	0	2	0	231	2	251	0	0	0	0	29	36	0	2	75	0	0	0	0	0	1	0	67	0	0	0	0	58	0	0	0	0	0	0	0	0	61	0	0	0	0	0	0
OTU_238	0	0	0	0	0	0	0	0	0	0	0	0	0	0	0	0	0	0	0	0	0	0	0	0	0	0	0	0	0	0	0	0	0	0	0	0	0	0	0	0	0	0	0	0	0	0	0	0	0
OTU_239	0	0	0	0	0	2	0	1	1	3	0	0	14	0	2	0	3	0	0	0	3	0	0	0	0	0	0	0	7	0	0	0	0	0	0	0	0	0	0	0	0	0	0	1	0	0	0	0	0
OTU_24	0	0	0	0	0	0	0	0	5	0	0	0	0	0	0	0	0	0	0	344	2	0	0	0	0	0	0	0	0	0	10999	0	0	0	0	0	6478	0	0	0	0	3	0	0	0	0	0	0	0
OTU_240	0	2	0	0	0	55	0	1	0	2	0	0	0	0	0	0	0	0	0	13	0	4	0	0	0	0	0	0	0	0	0	0	0	0	0	0	0	0	0	0	0	0	14	0	0	0	0	0	0
OTU_2414	1	14	0	7	263	27	0	2	0	1	2	25	0	1	43	0	26	11	0	0	15	2	0	0	0	0	0	0	6	0	0	2	1	0	4	0	0	0	0	0	28	21	25	10	0	0	2	1	99
OTU_243	0	0	0	1	0	0	0	0	11	0	1	0	0	0	2	24	0	0	0	0	0	14	0	0	0	0	0	0	0	0	0	0	0	0	1	0	0	4	0	72	0	0	0	0	0	0	0	0	0
OTU_244	0	46	0	0	0	4	0	0	0	0	0	0	0	0	0	0	0	0	0	0	2	0	0	0	0	0	0	0	0	0	0	0	0	0	4	0	0	0	0	0	0	0	0	0	0	0	0	0	0
OTU_2450	99	0	0	0	26	44	0	0	3	3	15	30	10	0	0	0	10	0	0	1	5	2	0	0	0	0	0	0	0	0	1	0	0	0	0	0	0	0	0	0	4	2	9	19	0	0	101	3	11
OTU_2451	46	23	0	0	30	19	0	2	6	1	0	0	0	0	0	43	4	3	1	0	15	0	0	0	0	6	0	0	0	0	0	0	0	4	0	0	0	9	0	5	7	0	4	5	2	1	0	5	15
OTU_2453	0	0	0	0	0	0	0	0	0	0	0	0	0	0	0	0	0	0	0	0	0	0	0	0	0	0	0	0	0	0	0	0	0	0	0	0	0	0	0	0	0	0	0	0	0	0	0	0	0
OTU_2461	0	0	0	0	0	0	0	0	0	0	0	0	0	0	0	0	0	0	0	0	0	0	0	0	0	0	0	0	0	0	0	0	0	0	0	0	0	0	0	0	0	0	0	0	0	0	0	0	0
OTU_247	0	0	0	8	0	0	0	0	0	58	0	0	0	0	0	0	47	6	0	0	8	0	0	0	0	0	0	0	1	0	0	0	0	0	0	0	0	0	0	0	0	0	15	0	0	0	1	0	10
OTU_248	0	16	0	0	0	90	0	0	0	0	0	0	0	0	0	0	4	2	0	0	5	0	0	0	0	0	0	0	0	0	0	0	0	0	0	0	0	0	0	0	3	0	1	1	0	0	0	0	2
OTU_2482	0	0	0	0	0	0	0	0	0	0	0	0	0	0	0	0	0	0	0	0	0	0	0	0	0	0	0	0	0	0	0	0	0	0	0	0	0	0	0	0	0	0	0	0	0	0	0	0	0
OTU_2497	0	0	0	0	0	0	0	0	128	0	0	0	0	0	0	0	0	0	0	0	0	2	0	0	0	0	0	0	4	0	0	1	0	0	0	0	0	0	0	0	0	12	0	0	0	0	0	2	0
OTU_25	0	5	0	0	0	18	0	0	0	15	3	0	0	0	0	0	1	4	0	0	0	0	0	0	0	0	0	0	0	0	0	0	0	0	0	0	0	0	0	0	1	0	4	0	0	0	0	0	0
OTU_250	0	0	0	0	1	25	0	0	0	3	0	15	4	0	1	0	0	3	0	0	0	0	0	4	0	51	0	0	4	0	0	0	5	0	2	0	1	0	1	0	0	13	0	0	0	1	0	0	7
OTU_251	20	0	0	0	11	11	0	0	4	0	0	11	0	0	17	12	3	0	4	0	0	0	0	0	0	0	0	0	0	0	0	0	0	4	12	0	0	12	0	0	3	9	0	7	0	2	0	1	0
OTU_2514	6	0	0	11	0	1	0	0	170	0	0	0	0	0	0	0	0	0	0	1	0	1	0	0	0	0	0	0	0	0	0	0	0	0	10	0	0	162	0	0	0	0	0	0	0	0	0	0	1
OTU_252	290	0	0	0	0	0	0	0	0	0	0	0	0	0	3	1	2	0	0	0	2	0	0	0	0	0	0	0	49	0	0	0	0	0	0	0	0	0	0	0	0	0	2	0	0	0	0	0	0
OTU_2523	0	0	0	0	0	0	0	0	0	0	1	0	0	0	0	0	0	0	0	0	0	0	16	0	0	0	0	0	0	0	0	0	0	0	0	0	0	0	0	0	0	0	0	0	0	0	0	0	0
OTU_253	16	0	0	0	0	0	0	213	0	0	0	0	0	109	0	0	0	0	0	0	0	0	0	0	0	0	0	0	0	0	0	0	11	0	0	0	0	0	0	0	0	0	0	0	0	0	0	0	0
OTU_2536	0	3	0	0	13	34	0	0	0	0	1	0	0	0	0	0	0	42	0	0	6	20	0	0	0	2	0	0	110	0	0	0	0	0	0	3	0	1	0	0	0	0	3	0	0	0	29	0	0
OTU_255	0	0	0	0	0	0	0	0	0	0	0	0	0	0	0	0	0	0	0	0	0	0	0	0	0	0	0	0	0	0	0	0	0	0	0	0	0	0	0	0	0	0	0	0	0	0	0	0	0
OTU_256	0	0	0	0	0	0	0	0	0	0	0	0	0	0	0	0	0	0	0	0	0	0	0	0	0	290	0	0	0	0	0	0	0	0	0	0	0	0	0	0	0	9	0	0	0	0	0	0	0
OTU_257	0	0	0	7	0	8	0	0	0	12	0	3	0	0	6	0	3	0	0	0	67	0	0	0	0	0	0	0	0	0	0	0	0	0	0	0	0	0	0	0	0	0	41	0	0	0	0	0	0
OTU_2581	0	0	0	0	1	0	0	0	0	0	0	0	0	0	0	0	1	0	0	0	3	0	0	0	0	0	0	0	0	0	0	0	0	0	0	0	0	0	0	50	0	0	0	0	0	0	0	0	0
OTU_259	0	0	0	0	0	0	0	0	0	0	0	0	0	0	0	0	0	0	0	0	0	0	0	0	0	5	0	0	0	0	0	0	0	0	0	0	0	0	0	78	0	7	0	0	0	0	0	0	0
OTU_26	0	0	0	0	0	4	0	5	0	1	420	0	0	1	0	0	0	0	0	0	1	4	0	0	0	4	39	0	0	0	0	0	9859	1	47	0	12	0	86	0	0	0	0	0	0	11	6	0	4
OTU_2608	0	0	0	4	59	0	0	0	0	0	0	0	0	0	0	0	0	5	0	0	0	0	0	0	0	1	0	0	1	0	0	0	0	0	0	0	0	0	0	0	1	21	2	0	0	0	0	0	0
OTU_261	0	0	0	0	0	0	0	0	0	0	0	0	9	0	0	0	0	0	0	0	0	0	0	0	0	0	0	0	0	0	0	0	0	0	3	0	0	0	0	0	0	0	0	0	0	142	0	0	0
OTU_2617	0	0	0	0	7	30	2	0	0	0	0	0	0	1	0	0	5	16	0	0	44	0	0	0	0	6	0	0	74	0	0	0	0	0	0	0	0	0	0	0	0	0	3	0	0	0	0	0	49
OTU_263	141	0	0	0	0	72	0	43	0	3	2	0	6	0	0	0	1	0	0	7	13	1	0	0	0	0	0	0	0	0	0	1	0	3	0	0	0	0	0	0	0	11	0	0	0	0	0	11	0
OTU_2636	0	0	0	0	0	0	0	0	0	0	0	0	0	0	12	0	1	0	0	0	9	11	0	0	0	0	1	0	0	0	0	0	0	0	0	0	0	0	0	0	0	30	5	2	1	0	0	0	1
OTU_2645	1	0	0	4	9	4	0	0	0	0	0	0	4	1	11	16	0	0	0	0	2	7	56	0	0	0	0	0	19	0	2	0	0	0	0	0	0	0	0	0	0	0	0	0	0	0	0	1	17
OTU_2648	0	0	0	0	0	0	0	0	0	0	0	0	0	0	0	242	0	2	0	0	0	0	0	0	0	0	0	0	0	0	0	0	0	0	0	0	0	0	0	0	0	0	0	0	0	0	0	0	0
OTU_2652	242	184	0	9	5	42	288	52	0	139	70	112	12	0	125	0	1730	93	0	8	48	48	23	0	1	9	12	8	20	0	0	1	0	2	27	0	0	0	1	0	0	0	92	0	0	1	0	5	31
OTU_266	59	94	0	0	2	168	0	0	1	21	0	0	0	0	25	4	0	17	0	0	31	0	0	0	0	23	0	0	0	0	0	0	1	0	0	0	0	0	0	0	0	0	2	0	0	0	39	0	121
OTU_267	0	0	0	0	0	9	0	0	0	0	0	0	0	0	0	0	0	0	0	0	1	0	0	0	0	0	0	0	0	0	0	0	0	0	0	0	0	0	0	0	0	0	0	1	0	0	0	0	0
OTU_268	0	0	0	10	0	0	0	0	0	0	0	0	0	0	0	0	0	0	0	0	0	0	0	0	0	0	0	0	0	0	0	0	0	0	0	0	0	0	0	0	0	0	0	0	0	0	0	0	0
OTU_269	68	0	0	6	0	0	0	5	34	0	0	0	0	0	70	0	0	0	0	0	0	0	0	0	0	12	0	0	0	0	0	0	0	0	2	0	0	15	0	0	0	28	1	0	0	0	0	0	2
OTU_27	0	0	0	0	0	0	0	0	0	0	0	0	0	0	0	0	0	0	0	0	0	0	16	0	0	0	0	0	0	0	0	0	0	0	0	0	0	0	0	0	0	0	0	0	0	0	0	0	0
OTU_271	0	0	0	4	0	7	0	3	12	0	1	0	7	0	4	6	0	0	0	0	0	6	4	0	0	1	0	0	1	0	0	0	0	2	23	0	0	29	0	26	0	6	0	0	0	2	0	1	0
OTU_2718	12	0	0	0	0	3	0	0	0	0	0	0	0	0	0	24	0	0	0	0	1	0	0	0	0	3	0	0	0	0	0	0	0	0	2	0	0	9	0	8	0	0	0	0	0	0	0	0	0
OTU_272	0	0	0	5	0	0	0	0	7	0	0	0	3	0	58	0	0	0	0	0	0	1	0	0	0	0	0	0	0	0	0	8	0	0	25	0	0	0	0	0	0	0	0	0	0	0	0	0	0
OTU_2722	0	0	0	0	10	0	0	0	28	3	0	0	1	0	0	0	0	0	9	0	3	0	4	0	1	0	0	0	0	0	0	3	0	1	11	0	0	1	0	3	2	36	0	0	0	2	0	2	19
OTU_273	10	0	46	0	0	0	1	0	0	0	0	0	0	0	0	0	0	0	0	0	1	0	0	0	0	10	0	0	0	0	0	0	0	0	0	0	1	68	0	42	0	0	0	0	1	0	0	0	0
OTU_274	0	0	0	0	0	0	0	0	0	0	0	0	0	0	0	0	1	9	0	0	0	0	0	49	0	0	0	0	0	0	0	0	0	0	0	0	0	0	0	0	0	0	0	3	32	0	0	0	0
OTU_276	0	0	0	5	0	2	0	0	2	0	1	0	0	0	13	0	9	0	0	0	1	0	10	0	0	9	0	0	231	0	0	0	0	1	9	0	0	15	0	0	0	32	0	0	0	0	0	0	8
OTU_277	0	0	0	0	0	0	0	0	29	0	0	0	0	0	6	0	0	0	0	0	0	0	0	0	0	92	0	0	0	0	0	0	0	0	0	0	0	18	0	0	0	0	1	0	0	0	0	0	0
OTU_278	2	0	0	0	5	8	1	0	1	0	1	0	0	0	0	27	29	8	0	0	35	5	50	0	0	16	0	0	2	0	0	0	0	0	0	0	0	0	0	0	4	0	7	0	0	0	0	5	0
OTU_279	0	0	0	0	0	5	0	1	0	0	0	0	0	0	0	0	0	0	0	0	0	0	0	0	0	0	0	0	0	0	0	0	0	0	0	0	0	0	0	0	0	0	0	0	0	0	0	0	0
OTU_28	0	0	0	12	0	0	0	0	137	0	0	12	0	0	30	251	0	9	14	13	0	98	6	0	0	3	2	0	30	0	3	2	0	2	36	0	1	44	0	92	0	266	0	1	0	14	0	5	0
OTU_280	0	0	0	1	122	13	0	5	0	0	0	0	0	0	53	0	18	5	0	0	21	23	5	0	0	0	2	10	78	0	1	9	0	0	0	0	0	3	0	0	17	6	6	7	0	0	0	2	0
OTU_2810	0	0	0	0	0	0	0	0	0	0	0	0	0	0	0	0	0	0	0	0	0	0	0	0	0	0	0	0	0	0	0	0	0	1	0	0	0	0	0	0	0	0	0	0	0	0	0	0	0
OTU_2814	0	0	0	0	3	0	0	7	0	0	0	0	5	0	0	1	0	0	0	0	1	0	0	0	0	1	0	0	0	0	0	0	0	0	0	0	0	0	0	19	0	0	0	2	0	0	0	1	20
OTU_282	79	24	0	0	10	6	0	0	0	0	0	0	0	0	0	0	7	0	0	1	3	5	0	0	0	0	0	0	0	0	0	0	0	0	0	0	0	0	0	0	0	0	5	0	0	0	0	0	0
OTU_2823	0	0	0	0	4	0	0	0	0	0	0	0	0	0	0	0	0	0	0	0	0	0	0	0	0	0	0	0	0	0	0	0	0	0	0	0	0	0	0	0	0	0	0	3	0	0	0	0	0
OTU_283	0	0	0	3	0	0	0	4	0	0	2	0	0	0	0	35	0	0	0	0	0	0	0	0	0	0	0	0	0	0	0	0	0	2	0	0	0	20	0	0	0	0	0	0	0	0	0	0	0
OTU_2838	0	0	0	1	0	0	0	67	0	0	0	0	0	34	0	0	0	0	0	150	0	0	0	0	0	0	0	0	0	0	0	0	0	0	0	0	0	0	0	0	0	0	0	0	0	16	0	0	0
OTU_285	0	0	0	35	2	0	0	0	46	0	2	0	0	0	3	20	0	0	0	0	3	0	13	0	0	0	0	0	0	0	0	16	0	0	0	0	0	6	0	0	0	23	0	0	0	0	0	0	0
OTU_287	40	0	0	56	0	57	0	0	4	0	0	0	2	0	16	26	2	0	0	1	3	6	48	0	0	0	0	0	86	0	0	0	3	0	0	0	0	7	0	0	0	151	1	0	0	0	0	0	40
OTU_288	0	0	0	0	0	0	0	0	0	0	2	0	0	0	0	0	0	0	1	0	1	0	0	0	0	0	0	0	0	0	0	0	0	7	0	0	0	0	0	0	2	0	3	15	0	0	2	0	11
OTU_29	0	0	0	0	0	0	0	0	0	0	0	0	0	0	0	0	0	0	0	0	0	0	0	0	18475	0	0	0	0	0	0	0	0	0	0	0	0	0	0	0	0	0	0	0	0	0	0	0	0
OTU_291	126	1	0	9	3	5	0	0	10	0	0	0	0	0	20	0	0	0	0	0	1	0	66	0	0	0	0	0	0	0	0	0	0	0	0	0	0	6	0	0	0	0	0	0	1	0	0	0	7
OTU_293	0	58	0	2	0	9	0	0	0	0	0	0	0	0	0	0	1	0	0	0	0	0	0	0	0	0	0	0	0	0	0	0	0	0	0	0	0	0	0	0	0	0	0	0	0	0	0	0	0
OTU_294	0	7	0	0	17	1	0	0	0	0	0	0	0	0	0	0	1	1	0	0	0	0	394	0	0	58	0	0	13	0	0	0	0	0	0	0	0	0	0	0	0	241	0	0	0	0	0	0	0
OTU_295	0	0	0	13	0	0	0	0	0	5	0	0	105	0	29	0	1	1	0	0	8	4	30	0	0	0	5	0	4	0	3	0	4	0	5	0	0	0	12	0	0	14	3	0	0	0	0	3	0
OTU_298	0	0	0	0	0	0	0	0	0	0	0	0	0	0	0	0	0	0	0	0	0	0	0	0	0	0	172	0	0	0	0	0	0	2	0	0	0	0	1	0	0	0	0	0	0	0	0	0	0
OTU_2983	0	11	0	8	0	3	0	0	0	2	3	0	0	0	0	0	0	0	0	3	0	0	0	0	0	0	0	0	0	0	0	0	0	0	1	0	0	0	0	0	0	0	0	0	0	0	0	0	0
OTU_3	0	0	0	0	13	0	5643	770	1	3	6	0	0	0	18	0	7046	2	0	247	117	0	37	534	0	0	26647	0	0	0	0	1	10480	0	0	1	0	0	23208	0	2	0	0	1	0	0	0	5	28
OTU_30	0	0	0	109	0	11	0	110	720	0	10	0	5	0	28	907	13	5	12	39	3	112	285	0	2	21	31	0	27	2	27	10	0	8	115	0	1	304	1	768	1	2548	9	0	0	33	0	22	6
OTU_302	0	0	0	0	0	8	0	0	0	0	0	0	27	2	0	0	1	0	0	0	1	0	0	0	0	0	3	0	0	0	0	0	0	9	1	0	0	0	0	0	2	0	0	0	0	0	0	1	0
OTU_3037	0	0	0	32	0	0	0	9	39	0	1	0	2	0	9	0	0	0	0	1	0	0	78	0	0	0	2	0	0	0	0	0	0	0	13	0	0	0	2	1	0	29	0	0	0	13	0	0	0
OTU_304	0	2	0	0	0	17	0	0	0	0	0	0	0	0	0	0	0	0	0	0	0	0	0	0	0	0	1	0	0	0	0	0	0	0	0	0	0	0	0	0	0	0	0	0	0	0	0	0	0
OTU_305	0	0	0	0	0	0	0	0	0	0	0	0	0	0	1	0	0	0	0	0	0	0	0	0	0	0	0	0	0	0	0	0	0	0	0	0	0	240	0	0	0	0	0	0	0	0	0	0	0
OTU_306	0	0	0	0	0	0	0	0	0	0	0	0	0	0	0	0	0	0	0	0	0	0	0	0	0	0	0	0	0	0	0	0	0	0	0	0	4	0	1	0	0	0	10	0	0	0	0	40	0
OTU_308	0	0	0	0	0	2	0	0	3	0	0	0	0	0	0	15	0	0	0	0	0	0	7	0	0	10	0	0	0	0	0	0	0	2	16	0	0	34	0	0	0	0	0	0	0	2	0	0	0
OTU_309	0	0	0	0	0	31	0	0	0	0	0	26	0	0	0	0	0	5	0	0	0	0	0	0	0	0	0	0	0	0	0	0	0	0	0	0	0	0	0	0	0	0	0	0	0	0	0	0	0
OTU_31	0	0	0	0	0	0	0	0	0	0	0	0	0	0	0	0	0	0	0	36	0	2981	0	0	0	1078	0	0	0	0	0	0	0	0	0	0	27	0	0	1338	0	0	0	0	0	0	0	0	0
OTU_310	0	0	0	0	73	0	0	0	0	0	0	0	0	0	0	0	0	0	0	0	0	0	0	0	0	0	0	0	0	0	0	0	0	0	0	0	0	0	0	0	0	0	0	0	0	0	0	0	0
OTU_3102	0	0	0	0	0	0	0	0	9	0	0	0	0	0	0	0	1	0	0	0	0	0	4	0	0	0	0	0	0	0	0	0	0	0	0	0	0	0	0	0	0	0	0	0	0	0	0	2	2
OTU_3107	32	33	0	2	0	5	0	6	24	1	0	0	0	0	19	0	3	0	16	2	6	3	37	0	0	10	1	0	0	0	0	0	0	0	11	0	0	35	0	0	3	142	1	0	0	0	0	0	0
OTU_311	0	0	0	2	0	0	0	0	0	1	0	0	0	0	0	0	0	0	0	0	1	0	0	0	0	0	0	0	0	0	0	0	0	0	0	0	0	0	0	0	0	0	2	0	0	0	0	0	0
OTU_313	0	0	0	0	0	3	0	0	0	0	0	0	0	0	0	14	0	4	16	0	0	0	0	0	0	0	0	0	0	0	0	1	0	0	0	0	0	0	0	11	0	0	2	0	0	0	0	0	2
OTU_3136	1	0	0	0	5	1	0	0	10	0	0	0	0	0	0	21	3	0	9	0	3	0	0	0	0	0	0	0	0	0	0	0	0	0	0	0	2	18	0	0	0	0	1	2	0	0	0	0	0
OTU_314	0	26	0	0	0	12	0	0	0	2	1	17	0	0	0	0	0	0	0	0	3	0	0	0	0	0	1	0	0	0	0	0	0	0	0	0	0	0	0	0	0	0	5	0	0	0	0	0	2
OTU_3143	0	0	0	14	0	0	0	0	10	0	0	0	23	0	14	19	0	0	0	0	1	4	0	0	0	14	4	0	0	0	0	0	0	0	9	0	0	11	0	0	0	0	0	0	0	0	0	0	0
OTU_316	0	0	0	0	0	4	0	0	20	0	0	0	0	0	0	0	0	0	0	0	1	0	0	0	0	0	0	0	0	0	0	0	0	0	0	0	0	0	0	0	0	0	0	1	0	0	0	0	0
OTU_3161	0	9	0	15	13	89	0	8	24	0	6	47	0	0	9	19	4	0	0	0	2	2	2	0	1	5	3	0	32	0	0	0	0	0	4	0	0	31	1	0	2	230	4	5	0	1	0	10	20
OTU_3168	0	30	0	6	6	200	0	15	0	4	127	0	0	0	4	0	0	0	0	16	13	45	0	0	0	0	14	20	0	0	0	0	0	0	44	0	0	0	0	0	7	0	1	0	4	0	188	3	0
OTU_317	0	0	0	9	0	0	0	0	25	0	0	0	0	0	5	6	0	0	48	0	0	1	0	0	0	0	0	0	0	0	0	0	0	0	1	0	0	21	0	0	0	72	0	0	0	5	0	0	0
OTU_318	0	0	0	7	0	0	0	0	24	0	0	0	0	0	0	0	0	3	6	0	0	3	29	0	0	0	0	0	0	0	0	0	0	0	0	0	0	15	0	15	0	16	0	0	0	2	0	2	0
OTU_32	0	4	0	0	0	0	0	0	0	0	0	0	0	0	2	0	0	0	0	0	0	0	16	0	0	0	0	0	0	0	0	0	0	0	0	0	0	0	0	0	0	0	0	0	0	0	0	0	0
OTU_3221	0	0	0	0	0	0	0	0	0	1	0	0	0	0	6	1	0	0	0	4	0	0	0	0	0	0	5	0	0	0	0	0	0	772	0	0	1	0	0	0	0	0	0	0	13	0	0	0	0
OTU_324	0	0	0	0	0	0	0	0	31	0	0	0	0	0	0	0	0	0	0	0	0	8	44	0	0	0	0	0	0	0	0	0	0	0	0	0	0	0	0	0	0	203	0	0	0	0	0	0	0
OTU_3251	0	117	0	6	0	25	0	35	0	44	0	141	25	0	19	0	47	14	0	0	101	0	0	0	6	0	0	0	80	0	0	0	1	3	0	0	0	0	0	0	0	0	6	0	0	0	0	5	0
OTU_326	0	0	0	0	0	2	0	0	0	0	0	0	0	0	0	0	0	0	0	0	0	7	0	0	0	0	0	0	0	0	0	0	0	0	0	0	0	0	0	0	0	0	10	0	0	0	0	0	0
OTU_327	0	0	0	0	0	0	0	1	6	0	0	0	0	0	0	23	0	0	0	0	0	0	0	0	0	15	0	0	0	0	0	0	0	0	0	0	0	36	0	0	0	0	0	0	0	0	0	0	0
OTU_33	0	141	0	36	76	898	17	18	65	24	111	268	0	4	194	60	114	93	90	15	464	155	137	7	656	289	10	5	1457	0	3	2	7	14	516	6	6	160	0	0	53	0	106	82	5	10	60	47	261
OTU_330	0	0	0	0	4	0	0	0	0	0	0	0	0	0	0	0	0	0	0	0	0	0	159	0	0	0	14	0	4	0	0	0	0	2	2	0	0	0	0	7	0	4	0	0	0	2	0	0	0
OTU_3311	0	0	0	0	0	0	0	1	0	0	0	0	0	0	0	0	0	94	0	44	0	0	0	37	0	0	0	0	8	0	0	0	0	0	0	0	0	0	0	0	0	0	0	0	255	0	0	0	1
OTU_332	0	0	0	0	0	0	0	0	0	0	0	0	0	0	0	0	0	0	0	0	0	0	0	0	0	0	204	0	0	0	0	0	0	0	0	0	0	0	0	0	0	0	0	0	0	0	0	0	0
OTU_335	0	0	0	0	0	0	0	0	0	0	0	0	0	0	0	0	0	0	0	0	0	0	0	0	0	0	0	0	0	0	0	0	0	0	0	0	0	0	0	0	0	0	0	0	0	0	0	12	0
OTU_336	3	0	0	0	0	26	0	0	0	11	0	0	0	0	7	0	0	0	0	0	0	3	0	0	0	7	0	0	0	0	0	0	0	0	0	0	0	0	0	0	0	0	17	0	0	0	0	0	0
OTU_337	11	77	0	0	105	4	0	0	5	0	0	0	0	0	1	0	28	61	0	0	53	3	18	0	0	21	0	0	57	0	0	0	2	0	0	0	0	0	0	0	2	47	7	0	0	0	0	1	0
OTU_339	0	0	0	0	0	0	0	0	0	0	0	0	0	0	0	0	1	0	0	0	0	0	0	0	0	0	0	0	0	0	0	0	0	0	0	0	0	0	0	0	0	0	0	0	0	0	0	0	0
OTU_34	163	22	0	30	137	21	0	100	111	2	27	40	0	1	70	625	1	24	12	11	22	69	250	5	17	189	8	0	229	0	1	4	2	20	27	0	0	161	0	515	15	311	7	32	2	13	0	28	63
OTU_340	7	0	0	0	0	3	0	0	0	0	0	0	0	0	100	0	1	0	0	0	1	0	0	0	0	0	0	0	0	0	0	1	0	0	0	0	0	0	0	0	0	7	0	0	0	0	0	0	0
OTU_342	0	0	0	0	0	10	0	0	0	0	0	0	0	0	0	0	0	0	0	0	0	0	0	0	0	0	0	0	0	0	0	0	0	0	0	0	0	0	0	0	0	0	0	0	0	0	0	0	0
OTU_3424	14	0	0	17	602	0	3	297	0	0	162	285	235	1	525	2	181	0	38	2	6	0	302	0	0	0	17	0	0	3	0	113	0	40	3	479	7	975	21	0	423	0	532	0	0	509	0	2	355
OTU_343	0	0	0	0	0	1	0	4	0	0	0	0	0	0	0	0	60	0	0	0	6	0	0	0	0	0	3	0	0	0	0	0	0	0	0	0	0	0	0	0	0	0	0	0	0	0	0	0	0
OTU_348	0	0	0	0	0	2	0	0	0	4	2	0	0	0	0	0	0	0	0	0	0	0	0	0	0	0	0	0	0	0	0	13	0	0	1	0	0	0	0	0	0	0	0	0	0	0	0	0	38
OTU_35	1502	1891	0	563	2104	911	12	391	2122	187	216	2560	0	21	1833	425	497	708	0	45	667	1288	2545	25	194	554	182	7	3525	4	7	23	53	95	312	17	33	369	9	167	226	2826	494	387	82	129	217	174	1449
OTU_350	0	14	0	0	0	0	0	0	0	0	0	0	0	0	0	0	27	0	0	0	7	0	0	0	0	1	0	0	26	0	0	0	0	0	0	0	0	0	0	0	0	0	1	0	0	0	0	0	0
OTU_352	0	0	0	0	0	0	0	0	0	0	0	0	0	0	16	0	0	0	0	0	0	0	0	0	0	0	0	0	0	0	0	0	0	0	0	0	0	0	0	0	0	0	0	0	0	0	0	0	0
OTU_354	0	0	0	0	0	0	0	0	0	0	0	0	0	0	0	0	0	0	0	0	0	0	13	0	0	0	0	0	3	0	0	0	0	0	0	0	0	14	0	14	0	0	0	0	0	0	0	0	0
OTU_355	81	0	0	0	0	0	0	0	0	0	0	0	0	0	0	0	0	0	0	0	0	0	0	0	0	0	0	0	0	0	0	0	0	0	0	0	0	0	0	0	0	0	0	0	0	0	0	2	0
OTU_356	329	0	0	0	0	0	0	2	2	0	0	0	0	0	6	0	0	0	0	0	0	0	0	0	0	0	0	0	0	0	0	0	0	0	0	0	0	7	0	0	0	8	0	0	0	0	0	0	0
OTU_357	0	0	0	0	0	0	0	0	0	0	0	0	0	0	0	0	0	0	0	0	0	0	0	0	0	0	0	0	0	0	0	0	0	0	0	0	0	0	0	0	0	0	0	0	0	0	0	0	0
OTU_358	0	0	0	0	0	0	0	1	0	0	0	0	0	0	0	0	0	0	0	0	0	0	0	0	0	0	0	0	0	0	0	0	0	0	0	0	0	0	0	0	0	0	0	1	0	0	0	0	0
OTU_3598	12	461	0	80	129	219	0	281	55	550	131	894	17	3	888	80	26	142	34	79	367	1601	1344	0	31	0	52	30	106	0	10	5	4	9	265	2	12	46	2	9	10	2031	46	11	30	56	3	2	178
OTU_36	189	22	0	8	161	176	2	2	541	10	36	82	4	0	89	66	127	97	6	4	258	504	33	0	0	201	21	1	55	0	0	1	0	5	89	0	5	0	0	0	4	22	42	2	10	0	0	81	36
OTU_360	0	0	0	22	0	0	0	4	48	5	0	0	3	0	9	14	4	0	0	0	4	7	34	0	0	74	0	0	0	0	0	6	0	0	7	0	0	24	0	48	0	21	3	0	0	0	0	1	20
OTU_369	0	0	0	0	0	0	0	0	11	0	0	0	0	0	2	0	0	0	29	0	3	1	0	0	0	18	0	0	0	0	0	11	0	2	0	0	0	0	0	0	0	0	0	0	0	0	0	30	0
OTU_37	44	443	0	4	1614	81	0	1	0	5	53	38	0	0	334	32	35	334	0	10	236	365	476	0	16	145	23	3	51	1	5	4	46	7	0	0	3	52	0	0	14	823	111	38	0	0	0	8	196
OTU_371	594	0	0	8	0	0	0	19	11	0	0	0	4	0	44	0	1	0	0	0	0	28	0	0	0	0	0	0	17	0	0	0	0	0	0	0	0	16	0	0	0	0	0	0	0	0	0	4	21
OTU_373	0	0	0	0	0	0	0	0	0	0	0	0	0	0	0	0	0	0	0	0	0	0	0	0	0	0	0	0	0	0	0	0	0	0	0	0	0	0	0	0	0	0	0	0	0	0	0	0	0
OTU_3769	0	0	0	29	0	0	0	2	60	0	0	0	127	0	6	110	0	0	0	0	3	7	53	0	0	29	0	0	18	0	0	0	0	1	1	0	0	42	0	0	1	72	10	1	0	0	0	1	81
OTU_38	0	300	0	0	0	1938	10	1	0	89	0	234	0	0	80	0	188	16	0	3	41	48	0	0	130	9	0	0	0	0	0	0	1	4	2	0	0	0	0	0	0	0	52	229	7	0	0	3	15
OTU_383	21	0	0	0	0	0	0	0	0	0	0	0	0	0	1	0	24	0	0	0	0	0	0	0	0	0	0	0	5	0	0	0	0	0	0	0	0	0	0	0	0	0	0	0	0	0	0	0	0
OTU_384	92	291	0	161	138	254	0	8	0	3	55	349	0	1	87	0	15	121	19	3	74	82	41	0	7	27	11	3	32	0	0	0	0	0	0	4	5	213	0	5	9	78	27	0	0	0	0	7	20
OTU_385	1	0	0	0	0	0	0	0	0	0	0	0	0	0	0	0	0	0	0	0	0	0	0	0	0	0	0	0	0	0	0	1	0	0	0	0	0	0	0	0	0	17	0	0	0	0	0	0	0
OTU_386	0	0	0	0	0	0	0	0	0	0	0	0	0	0	0	0	0	0	0	0	0	0	0	0	0	0	0	0	0	0	0	0	0	0	0	0	0	0	0	0	0	0	0	0	0	0	0	0	0
OTU_387	0	0	0	1	0	0	0	0	8	0	0	0	0	0	0	0	0	0	0	0	0	5	0	0	0	0	0	0	0	0	0	0	0	0	7	0	0	175	0	22	0	0	0	0	0	3	0	0	0
OTU_389	0	0	0	0	0	0	0	0	0	0	0	0	0	0	0	48	0	0	0	0	0	1	9	0	0	0	0	0	0	0	0	0	0	0	0	0	0	0	0	0	0	31	0	0	0	0	0	1	0
OTU_39	302	44	0	21	945	7	0	83	264	0	6	130	3	0	142	3284	16	112	21	7	261	171	1169	0	15	141	0	0	112	0	11	0	0	13	81	0	1	1644	0	1042	21	993	22	36	0	24	0	94	1718
OTU_393	93	0	0	0	0	0	0	0	0	4	0	0	0	0	10	0	8	0	0	0	0	0	3	0	0	11	0	0	49	0	0	0	0	0	0	0	0	0	0	0	0	0	2	0	0	0	0	0	0
OTU_399	0	0	0	0	0	0	1	0	0	0	0	0	0	0	0	0	0	0	0	0	0	2	0	0	0	13	0	0	0	0	0	0	1	0	0	0	0	0	2	0	0	0	0	3	0	0	12	0	0
OTU_4	0	0	1109	77	0	21	2	33489	24	0	32112	8885	93	6343	13	11	0	3	26	2677	16	110	9	7	3	11	196	0	0	18019	0	6	0	6	5857	0	402	24	2	0	0	134	0	29560	0	17097	0	270	0
OTU_40	360	38	0	15	203	10	0	10	465	6	15	28	0	1	138	306	20	22	0	2	29	145	190	0	0	40	0	0	458	0	0	3	3	1	28	0	0	71	0	27	3	618	38	3	0	1	0	19	253
OTU_4006	92	58	0	0	754	23	0	1	0	4	0	0	0	0	1	2	40	109	0	0	161	5	0	0	0	15	0	0	649	0	0	0	17	0	0	0	0	0	0	0	9	1	48	5	10	0	0	0	378
OTU_402	0	0	0	0	0	0	0	0	0	0	0	0	0	0	0	0	0	0	0	0	0	0	0	0	0	0	0	0	0	0	0	0	0	0	0	0	0	0	0	0	0	0	0	0	0	0	0	0	0
OTU_403	0	0	0	1	0	0	0	2	1	0	0	0	0	0	7	0	0	0	0	0	1	0	13	0	0	0	0	0	12	0	0	0	0	1	0	0	0	90	0	9	0	104	0	0	0	0	0	0	0
OTU_406	0	0	0	0	0	0	0	0	0	0	0	0	0	0	0	0	0	0	0	0	1	0	0	0	0	0	0	0	0	0	0	0	0	0	0	0	0	0	0	0	0	0	0	0	0	0	0	0	1
OTU_407	0	16	0	3	23	0	0	0	0	2	0	0	0	0	0	0	1	8	0	0	14	0	173	0	0	0	0	0	0	0	0	0	0	0	0	0	0	0	0	25	0	3	2	0	0	0	0	2	0
OTU_409	0	0	0	0	30	0	0	0	1	0	0	0	0	0	17	0	0	0	0	0	8	0	39	0	0	22	0	0	6	0	3	0	0	0	3	0	0	26	0	0	0	5	0	0	0	0	0	0	0
OTU_41	0	0	0	7	0	1	0	0	0	0	0	0	2	0	10453	0	0	0	2	0	3	0	11	0	0	0	0	0	7	0	0	0	0	0	0	1	0	8	0	9	0	4	2	0	0	0	0	0	29
OTU_413	0	0	0	1	0	0	0	0	19	0	0	0	0	0	5	0	0	1	0	0	0	0	31	0	0	0	0	0	0	0	0	0	0	1	155	0	0	0	0	0	0	7	0	0	0	0	0	4	0
OTU_4130	0	5	0	13	2	1	0	0	2	0	0	0	0	0	7	0	0	1	0	0	7	18	13	0	0	0	6	0	0	0	0	0	0	0	5	0	0	0	1	0	0	8	0	0	0	0	0	0	0
OTU_4172	0	0	0	0	0	0	0	0	0	0	0	0	0	0	0	0	0	0	0	1	0	0	0	0	0	0	0	0	0	0	0	0	0	0	0	0	0	0	0	0	0	0	0	0	0	0	0	0	0
OTU_4178	0	0	0	0	0	4	3163	0	0	1	0	0	0	0	1	0	2117	0	0	32	4	0	0	0	0	10	2	0	0	0	0	1	0	0	11	0	0	10	0	0	0	0	4	0	0	0	0	0	0
OTU_419	119	305	0	36	399	125	0	7	173	21	5	24	12	0	300	213	657	101	0	1	379	223	105	0	0	153	0	0	222	0	1	0	5	1	22	7	1	134	0	0	7	7	133	12	3	0	0	29	14
OTU_42	92	36	0	216	135	68	1	185	784	52	14	86	125	0	665	195	24	16	7	12	55	64	477	18	12	162	18	1	353	2	4	30	4	6	73	0	1	318	124	110	4	212	30	9	5	10	1	20	190
OTU_421	92	46	0	19	36	27	0	5	0	0	3	26	369	0	109	44	7	120	0	0	22	69	61	0	8	13	0	5	63	0	0	1	0	0	0	0	0	0	0	22	1	2335	1	44	0	0	0	4	21
OTU_423	0	0	0	0	0	0	0	0	0	0	0	0	0	0	0	0	0	0	0	0	0	0	0	0	0	0	0	0	0	0	0	0	0	0	0	0	0	0	0	0	0	0	0	0	0	0	0	0	0
OTU_429	0	26	0	0	52	13	0	0	0	0	4	0	0	0	9	0	10	205	0	0	18	0	0	0	0	0	1	0	8	0	0	0	0	1	0	0	0	0	0	0	0	0	0	0	0	0	0	0	0
OTU_43	108	0	0	0	0	0	0	0	11	0	0	0	0	0	460	0	0	0	0	0	6	0	0	0	0	15	0	0	0	0	0	0	0	0	0	0	0	0	0	0	0	6	0	0	0	0	0	1	0
OTU_432	0	0	0	0	0	0	0	16	0	0	0	0	0	0	0	0	0	0	0	0	5	0	0	0	0	0	0	0	0	0	0	0	0	0	3	0	0	0	0	0	0	0	0	0	0	0	0	0	0
OTU_434	0	0	0	0	0	0	0	0	0	0	0	0	0	0	0	0	0	0	0	0	0	0	0	3	0	0	0	0	0	0	0	0	0	0	0	0	0	0	0	121	0	0	0	0	0	0	0	0	0
OTU_436	0	0	0	0	0	0	0	0	0	0	0	0	0	0	0	0	0	0	0	0	0	0	0	0	0	0	0	0	0	0	0	0	0	0	0	0	0	0	0	0	0	0	1	2	0	0	0	0	0
OTU_437	0	13	0	0	0	0	0	0	0	0	0	0	0	0	0	0	2	0	0	0	7	0	0	0	0	2	67	0	4	0	0	0	0	0	10	0	0	0	3	0	0	0	0	0	0	0	0	0	28
OTU_438	0	3	0	11	0	0	0	11	45	0	0	0	0	0	0	10	0	0	0	1	7	7	9	0	0	34	0	0	0	0	0	3	0	0	1	0	0	44	0	0	0	10	0	0	0	0	0	6	0
OTU_44	0	0	0	0	0	0	0	0	0	0	0	0	0	0	0	0	0	0	0	0	0	0	0	0	0	0	0	0	0	0	0	0	0	0	0	0	0	0	0	0	0	0	0	0	0	0	0	0	0
OTU_440	0	0	0	0	0	0	0	7	0	0	0	0	0	0	0	0	0	0	0	0	0	0	0	0	0	1	0	0	0	0	0	0	0	2	1	0	0	0	0	44	0	18	0	0	0	0	0	2	0
OTU_445	0	10	0	1	38	12	0	0	0	0	0	11	0	0	16	0	8	82	0	0	24	1	70	0	0	15	0	0	0	0	0	0	0	0	0	0	0	15	0	0	0	21	4	1	0	0	0	1	0
OTU_45	179	201	0	24	7	10	0	0	62	0	2	0	0	0	54	20	8	12	0	0	18	0	913	0	0	0	0	0	833	0	0	0	0	0	0	0	0	0	0	0	0	79	266	0	0	0	0	2	0
OTU_453	116	0	0	0	0	0	0	0	0	0	0	0	0	0	0	0	0	0	0	0	0	0	0	0	0	0	0	0	0	0	0	0	0	0	0	0	0	0	0	0	0	0	0	0	0	0	0	0	0
OTU_454	0	0	0	0	0	1	0	0	0	0	0	2	0	0	0	0	0	0	0	0	0	0	0	0	0	0	0	0	0	0	0	0	0	0	0	0	0	0	0	0	0	0	0	0	0	0	0	0	0
OTU_46	341	333	0	23	103	691	3	50	37	66	36	200	3	3	195	119	206	191	0	7	326	15	4	0	10	53	1	3	287	0	0	6	4	4	22	5	0	440	0	0	3	186	83	68	4	0	3	34	226
OTU_4627	0	0	0	0	0	0	0	0	0	1	0	0	0	0	26	0	0	0	0	0	12	0	0	0	0	0	0	0	0	0	0	0	0	1	0	0	0	0	0	0	0	0	6	0	0	0	0	0	0
OTU_464	0	0	0	0	0	0	0	0	0	0	0	0	0	0	0	0	0	0	0	0	0	0	0	0	0	0	0	0	0	0	0	0	0	0	0	0	0	0	0	0	0	0	0	0	0	0	0	0	0
OTU_466	0	0	0	0	0	0	0	0	0	0	0	0	1	0	0	0	0	0	0	0	0	0	0	0	0	0	0	0	0	0	0	0	0	0	0	0	0	0	0	0	0	0	0	0	0	0	0	0	0
OTU_469	0	0	0	0	2	0	0	1	1	0	0	0	0	0	0	0	5	0	0	0	3	0	0	0	0	0	0	0	0	0	0	0	0	0	0	0	0	0	0	0	0	0	0	1	0	0	0	0	0
OTU_47	0	883	0	39	0	628	0	14	0	47	33	581	3	9	4	0	7	21	0	10	17	102	2	0	6	53	2	1	27	0	1	0	0	35	43	0	1	5	0	0	71	0	32	4	0	1	63	2	64
OTU_471	0	0	0	1	0	0	0	0	0	0	0	0	0	0	0	0	0	0	0	0	0	0	112	0	0	0	0	0	0	0	0	0	0	0	0	0	0	0	0	0	0	0	0	0	0	0	0	0	0
OTU_472	0	0	0	0	0	0	0	0	4	0	0	0	0	0	0	0	0	0	0	0	0	0	0	0	0	0	0	0	0	0	0	0	0	0	0	0	0	0	0	0	0	0	0	0	0	0	0	0	0
OTU_473	120	0	0	0	0	0	0	0	0	0	0	0	0	0	0	0	0	0	0	0	1	0	0	0	0	0	0	0	0	0	0	0	0	0	0	0	0	0	0	0	0	0	0	0	0	0	0	1	0
OTU_48	32	3	0	61	163	5	3	11	181	0	26	0	0	0	43	690	3	12	0	12	9	22	188	0	15	119	4	0	57	1	4	4	5	6	56	0	3	432	1	501	16	1231	7	13	0	13	0	6	94
OTU_480	0	0	0	0	0	0	0	0	0	0	0	0	0	0	0	0	0	0	0	0	0	0	0	0	0	0	0	0	0	0	0	0	0	0	0	0	0	0	0	0	0	0	0	0	0	0	0	0	0
OTU_481	0	0	0	0	0	0	0	1	5	0	0	0	0	0	11	17	0	0	0	0	1	0	0	0	0	0	0	0	13	0	0	0	0	1	0	0	0	8	0	0	4	5	4	1	0	0	0	0	0
OTU_49	250	85	0	207	1	117	0	291	64	5	32	23	25	0	107	350	71	14	0	1	81	140	819	0	0	72	1	4	48	0	1	5	6	3	120	3	3	44	1	12	8	118	8	15	0	1	3	21	3
OTU_499	0	0	0	0	0	0	0	0	0	0	0	0	0	0	0	0	0	0	0	0	0	0	0	0	0	0	0	0	0	0	0	0	0	0	0	0	0	0	0	0	0	0	0	0	0	0	0	0	0
OTU_5	564	9590	0	880	687	2668	6	228	2672	277	523	1651	13	27	3664	3793	479	781	288	68	2205	739	1150	14	379	432	41	86	4276	0	6	82	596	343	2387	39	23	3593	0	239	4434	3336	1019	805	320	72	78	552	7907
OTU_50	10	141	0	3	6	165	1	4	0	12	9	66	0	0	63	0	61	0	15	2	21	11	86	0	0	18	10	0	68	0	3	0	0	8	11	0	5	0	0	0	8	9	67	146	2	0	102	8	66
OTU_500	107	0	0	0	3	0	0	4	0	0	0	0	0	0	9	4	0	0	0	1	2	0	0	0	0	0	1	0	17	0	0	0	0	0	0	0	0	0	0	0	0	0	2	0	0	0	0	0	0
OTU_505	1	0	0	0	0	0	0	0	0	0	0	0	0	0	0	0	0	0	0	1	13	0	0	0	0	0	0	0	0	0	0	0	0	0	0	0	0	0	0	0	0	178	0	0	0	0	0	2	0
OTU_51	103	100	0	0	32	465	0	0	0	68	7	108	0	1	130	23	15	25	0	0	186	27	0	0	0	67	1	0	59	0	0	0	3	0	0	0	0	0	0	0	42	0	65	4	6	0	2	3	59
OTU_519	58	0	0	0	0	9	0	0	0	0	0	0	0	0	26	0	3	0	0	0	0	0	0	0	0	0	0	0	0	0	0	0	0	0	0	0	0	0	0	0	0	0	0	0	0	0	0	22	0
OTU_52	11	0	0	50	18	1	0	42	160	0	4	0	0	0	17	287	1	1	0	3	11	9	1097	0	0	25	0	0	19	0	0	3	0	1	32	0	1	54	1	481	1	685	0	2	2	17	0	6	0
OTU_521	0	0	0	0	0	0	0	2	0	0	0	0	0	0	0	0	0	0	0	0	0	9	0	0	0	0	0	0	0	0	0	0	0	0	0	0	0	0	0	18	0	0	0	0	0	0	0	0	0
OTU_529	0	0	0	0	0	0	0	0	0	0	1	0	0	0	3	0	0	0	0	1	0	0	11	0	0	0	0	0	0	0	0	0	0	0	0	0	0	0	0	0	0	0	0	0	0	0	0	0	0
OTU_53	0	0	0	11	0	47	0	834	16	0	0	0	6	451	12	0	0	4	0	0	39	0	2	0	0	8	0	0	0	0	0	0	3	0	0	0	0	61	0	0	3	0	5	0	0	264	0	0	0
OTU_532	0	0	0	11	0	87	0	7	0	0	0	0	0	0	0	0	2	4	0	0	0	18	3	0	0	0	8	31	0	0	0	0	0	1	3	0	0	0	0	0	0	3	0	0	0	1	0	0	0
OTU_535	0	0	0	26	0	7	1	0	24	0	0	0	0	0	23	21	4	2	7	1	0	17	7	0	0	12	0	0	1	0	0	1	0	5	30	0	0	0	0	57	0	24	0	2	0	0	0	1	10
OTU_536	5	0	0	0	0	0	0	0	0	0	0	0	0	0	0	0	2	0	0	0	0	0	0	0	0	0	0	0	0	0	0	0	0	0	0	0	0	0	0	0	0	0	37	0	0	0	0	0	0
OTU_54	0	0	0	0	0	0	0	0	0	0	0	0	0	0	0	0	0	0	0	0	0	0	0	0	2	0	0	0	0	0	1	0	0	0	1	0	0	0	0	5689	0	0	0	0	0	0	0	0	0
OTU_55	0	26	0	3	192	30	28	11	18	23	104	47	0	0	17	0	357	322	0	36	59	107	0	0	0	0	36	0	38	0	0	4	29	2	126	0	2	0	4	3	0	15	13	7	0	26	0	5	5
OTU_56	0	118	0	20	191	96	0	0	0	14	10	236	0	0	33	9	57	38	0	4	70	292	34	0	0	20	7	0	10	0	0	2	9	7	6	23	4	0	0	0	5	0	10	0	9	0	0	2	0
OTU_564	0	0	0	0	2	5	0	0	0	0	0	0	0	0	0	0	0	0	0	0	2	0	0	0	0	0	0	0	0	0	0	0	0	0	0	0	0	0	0	0	0	0	0	0	0	0	11	0	0
OTU_57	92	0	18	0	1	10	8	0	5	7	8	7	3	0	16	3	14	150	101	2	12	11	19	44	2	11	2	3	14	0	0	7	15	0	1	3	2	21	0	6	0	12	4	2	33	0	0	18	14
OTU_575	0	0	0	0	0	0	0	0	0	0	0	0	0	0	0	0	0	0	0	0	0	0	0	0	0	0	0	0	0	0	0	0	0	0	0	0	0	0	0	0	0	0	0	0	0	0	0	0	0
OTU_5794	0	0	0	0	0	0	0	0	0	0	0	0	0	0	1	0	0	0	0	0	6	11	9	0	0	0	0	0	0	0	0	0	0	0	3	0	0	0	0	0	0	34	0	0	0	0	0	0	0
OTU_58	0	0	0	17	0	0	0	0	133	0	3	9	0	0	35	257	3	0	0	2	0	49	313	4	29	16	0	0	7	0	2	0	0	3	72	0	2	185	0	190	0	557	1	3	0	5	0	36	21
OTU_5810	0	0	0	1	11	185	1	0	12	0	1	10	0	1	12	10	6	23	0	0	15	18	0	0	7	0	2	0	18	0	0	0	1	1	59	0	0	8	0	19	9	164	16	12	8	3	11	0	204
OTU_5894	0	0	0	0	0	0	0	0	0	0	0	0	0	0	0	0	0	0	0	3	0	0	0	0	0	0	0	0	0	0	51	0	0	0	0	0	27	0	0	0	0	0	0	0	0	0	0	0	0
OTU_59	1093	206	0	10	465	681	0	17	69	3	83	412	6	2	64	185	85	201	0	6	131	57	71	0	56	147	27	1	1075	1	2	4	0	1	9	2	12	19	1	154	29	543	57	326	12	6	47	9	188
OTU_6	0	0	0	7	0	0	0	5	0	1	0	0	45	0	0	0	0	0	0	0	0	0	0	0	0	0	0	0	0	0	0	0	0	0	93	0	0	0	0	0	0	0	0	0	0	0	78354	1	0
OTU_60	413	20	0	10	57	101	0	1	86	2	6	27	0	0	210	119	6	3	12	0	55	72	6	0	0	33	2	0	91	0	0	0	0	1	16	0	1	46	0	0	5	36	67	0	0	0	0	1	106
OTU_600	275	7	0	0	23	1	0	0	3	0	1	0	0	0	18	14	11	0	9	0	16	66	0	0	0	0	0	0	11	0	0	0	0	0	0	0	0	0	0	0	1	7	19	4	0	0	0	7	27
OTU_61	7	153	0	0	91	247	0	0	4	1	24	8	0	0	1	23	7	52	0	6	29	75	4	0	15	0	2	0	29	0	0	0	0	0	3	0	0	0	0	0	28	0	20	0	12	0	46	0	12
OTU_616	0	9	0	15	6	4	0	0	3	0	0	0	12	0	51	1	13	2	0	0	4	10	4	0	0	0	0	0	0	0	0	1	0	0	0	0	2	0	0	0	0	0	0	0	0	0	0	6	1
OTU_619	0	0	0	53	0	0	0	0	0	0	0	0	0	0	0	0	0	0	0	5	0	0	0	0	0	0	0	0	0	0	653	0	0	0	0	0	254	0	0	0	0	0	0	0	0	0	0	0	0
OTU_62	0	0	0	0	0	0	0	0	0	0	0	0	0	0	196	0	0	0	0	0	0	0	0	0	0	0	0	0	0	0	0	0	0	0	0	0	0	0	0	0	0	0	0	0	0	0	0	0	0
OTU_622	0	0	0	4	12	5	0	0	0	0	0	6	0	0	0	0	7	14	0	0	14	0	0	0	1	0	0	0	18	0	0	2	0	0	0	0	0	0	0	0	0	8	10	0	0	0	0	0	0
OTU_63	0	321	0	0	62	835	1	20	0	8	5	0	0	8	34	0	16	26	0	1	44	1	0	2	12	17	4	0	114	0	0	0	0	14	22	2	0	45	0	0	21	4	22	13	8	0	2	1	62
OTU_638	0	0	0	0	0	0	0	0	0	0	0	0	0	0	0	0	0	0	0	0	0	0	0	0	0	0	0	0	0	0	0	0	0	0	0	0	0	71	0	0	0	0	0	0	0	0	0	0	0
OTU_64	15	68	0	35	6	304	8	84	20	123	2	20	3	1	53	49	45	0	0	4	106	48	10	0	0	0	2	0	0	0	0	9	2	0	208	0	0	0	0	1	0	27	24	28	0	0	0	14	0
OTU_640	68	0	0	4	0	0	0	0	1	0	0	0	0	0	0	4	0	0	0	0	0	0	0	0	0	0	0	0	0	0	0	0	0	0	0	0	0	0	0	0	0	29	0	0	7	0	0	3	0
OTU_65	0	0	0	0	0	0	0	0	0	0	0	0	0	0	0	0	0	0	0	0	0	0	0	0	0	0	0	0	0	0	0	0	0	0	0	0	0	3	0	0	0	0	0	0	0	0	0	0	0
OTU_66	0	65	0	24	2	37	0	11	0	12	5	47	0	0	4	0	3	34	0	0	16	14	0	0	0	9	1	0	59	0	0	0	0	0	0	0	0	0	1	0	0	0	9	1	0	0	34	1	62
OTU_660	0	0	0	0	0	0	0	1	0	0	0	0	0	0	0	0	0	0	0	0	0	5	0	0	0	0	0	0	0	0	0	0	0	0	2	0	0	0	0	0	0	0	0	0	0	0	0	0	0
OTU_662	0	0	0	7	2	0	0	0	1	0	0	0	0	0	0	0	0	0	0	0	0	0	0	0	0	0	0	0	0	0	0	0	0	0	0	0	0	0	0	0	0	3	0	0	0	1	0	0	8
OTU_67	247	178	0	16	122	54	2	27	8	26	9	46	0	0	137	0	50	23	21	2	75	41	84	0	18	18	5	0	83	0	0	1	0	0	4	0	1	0	0	0	9	18	41	3	0	3	0	9	44
OTU_676	0	0	0	0	0	0	0	0	3	0	3	0	0	0	5	8	0	0	0	15	0	9	0	0	0	18	0	0	0	0	0	0	0	0	0	0	0	0	0	0	0	0	0	0	0	5	0	0	0
OTU_68	0	0	0	0	0	0	0	0	0	0	0	0	0	0	0	0	0	0	0	0	0	0	0	0	0	0	0	0	0	0	0	0	0	0	0	0	0	0	0	0	0	0	0	0	0	0	386	0	0
OTU_69	66	2	0	14	41	0	0	11	178	2	11	0	0	0	31	222	1	9	0	1	17	10	83	0	0	58	0	0	165	0	0	4	0	3	24	0	0	195	0	271	1	331	7	4	0	4	0	0	157
OTU_691	0	0	0	0	5	4	0	4	0	0	0	0	0	0	0	0	2	8	0	0	1	3	0	0	0	0	0	0	54	0	0	0	0	0	0	0	0	0	0	0	0	0	2	0	0	0	0	0	40
OTU_6913	0	6	0	26	0	7	0	0	5	0	0	0	6	0	3	0	0	0	0	0	2	3	0	0	0	0	0	0	17	0	0	0	0	0	1	0	0	21	0	0	0	4	0	0	0	0	0	0	12
OTU_693	0	0	0	0	0	0	0	0	0	0	0	0	0	0	88	0	0	0	0	0	0	0	0	0	0	0	0	0	0	0	0	0	0	0	0	0	0	0	0	0	0	0	0	0	0	0	0	0	0
OTU_699	0	0	0	0	0	0	0	0	0	0	0	0	0	0	0	0	0	0	0	0	0	0	0	0	0	0	0	0	0	0	0	0	0	0	0	0	0	0	0	0	0	0	0	0	0	0	0	0	0
OTU_7	0	0	23060	0	0	0	293	0	0	0	0	0	0	0	0	0	79	0	0	3	0	121	0	0	0	0	11	0	0	0	0	2255	0	0	0	0	139	0	212	0	0	33	0	0	0	0	0	0	0
OTU_703	0	0	0	0	0	0	0	0	0	0	0	0	0	0	0	0	0	0	0	0	0	0	0	0	0	0	0	0	0	0	0	0	0	0	0	0	0	0	0	0	0	0	0	0	0	0	0	0	0
OTU_71	0	0	0	3	0	0	0	0	0	0	0	0	0	0	0	0	0	0	0	2	0	44	0	0	0	0	0	0	0	0	0	0	0	0	427	0	0	0	0	0	0	12	0	0	0	0	0	0	0
OTU_712	0	0	0	0	0	0	0	0	0	0	0	0	0	0	0	0	0	0	0	0	0	0	0	0	0	0	0	0	0	0	0	0	0	0	0	0	0	0	0	0	0	0	0	0	0	0	0	0	0
OTU_7161	0	0	0	7	0	0	0	0	12	0	0	0	0	1	23	0	0	0	0	12	12	0	0	0	0	0	0	0	0	0	0	0	0	0	0	0	0	0	0	0	0	69	0	0	0	1	0	0	0
OTU_72	0	0	0	0	0	9	0	0	3	0	0	0	146	0	0	0	3	2	0	0	5	0	0	6	0	0	0	0	0	0	0	0	0	0	0	0	0	0	0	0	0	0	0	0	0	0	0	0	12
OTU_729	779	1593	0	0	337	350	2	3	3	14	21	257	0	0	82	0	117	749	0	6	575	181	0	4	10	134	0	4	719	0	0	6	0	18	1	3	0	0	0	0	210	6	382	171	0	0	0	3	113
OTU_73	0	0	0	0	0	0	0	0	0	0	0	0	0	0	0	0	0	0	0	0	0	0	0	0	0	0	0	0	0	0	0	0	0	0	0	0	0	0	0	0	0	0	0	0	0	0	0	0	0
OTU_74	0	65	0	33	8	10	0	50	99	22	0	50	14	0	26	3	43	10	0	1	27	0	0	0	0	0	1	0	92	0	1	0	0	0	3	0	0	0	0	0	1	29	2	1	0	0	0	3	0
OTU_75	0	0	0	0	0	0	0	0	0	0	0	0	0	0	0	0	0	0	0	0	0	0	0	0	0	0	0	0	0	0	0	0	0	0	0	0	23	0	0	0	0	0	0	0	0	0	0	803	0
OTU_76	52	270	0	20	92	183	1	0	55	4	9	40	0	0	16	438	9	1	0	0	20	6	20	0	44	60	1	0	61	0	0	0	1	4	12	0	0	5	0	23	6	173	46	2	0	0	30	3	123
OTU_761	0	22	0	0	0	1	0	0	0	0	0	5	0	0	17	0	0	0	0	0	17	0	0	0	0	0	1	0	0	0	0	0	0	0	0	0	0	0	0	0	0	0	12	0	0	0	0	0	5
OTU_764	0	0	0	0	0	1	0	0	0	0	1	0	0	0	15	0	3	0	0	0	0	0	0	0	0	0	0	0	0	0	0	0	0	0	0	0	0	0	0	0	0	0	0	0	0	4	0	1	0
OTU_78	30	23	0	0	90	76	0	0	0	3	0	0	0	0	14	0	4	8	0	0	64	52	19	0	12	1	0	0	129	0	0	0	0	1	0	0	0	0	0	42	10	0	13	0	0	0	0	0	30
OTU_781	75	0	0	0	0	0	0	0	0	0	0	0	0	0	0	0	1	0	0	0	0	0	0	0	0	0	0	0	0	0	0	0	0	0	0	0	0	0	0	0	0	0	0	0	0	0	0	0	0
OTU_785	0	0	0	0	0	0	0	0	0	0	0	0	0	0	0	0	0	0	0	0	0	0	8	0	0	0	0	0	0	0	0	0	0	0	0	0	0	5	0	0	0	0	0	0	0	0	0	0	0
OTU_79	0	0	0	82	0	0	0	0	0	0	2	0	0	0	17	0	0	0	0	25	0	1	63	0	0	0	0	0	0	7	0	0	0	0	1145	0	2	38	0	0	0	45	0	0	0	0	0	20	0
OTU_8	42	0	0	253	4265	31	0	0	16	0	29	2709	1445	0	49	705	0	8	7	51	0	96	944	63	30	0	5	0	0	2117	0	12	0	1	254	0	90	470	32	907	0	494	3	0	0	6	0	55	20
OTU_80	0	0	0	13	0	0	0	4	52	0	4	0	0	0	0	91	0	1	0	1	0	6	28	0	0	11	0	0	0	0	0	0	0	0	12	0	0	43	0	5	0	121	0	1	0	5	0	0	2
OTU_81	11	20	0	4	2	16	0	1	1	0	2	1	0	0	8	7	0	2	7	0	0	0	8	4	0	20	0	4	0	0	0	0	5	0	0	0	2	2	0	17	0	18	0	0	2	0	113	1	2
OTU_82	38	140	0	0	60	143	0	0	6	0	2	7	1	0	22	0	1	0	0	0	28	4	6	0	3	39	0	0	8	0	0	0	2	13	1	0	0	0	0	0	2	31	83	9	14	0	9	0	0
OTU_826	0	0	0	3	0	0	0	0	36	0	0	0	0	0	0	4	0	2	0	0	0	0	20	0	0	0	0	0	0	0	0	0	0	2	3	0	0	15	0	31	0	0	0	9	0	1	0	0	0
OTU_83	0	8	0	1	0	5	0	8	0	0	0	0	0	0	0	0	0	0	0	0	0	0	0	0	0	0	70	0	0	0	0	0	0	0	3	0	0	0	1496	0	0	0	1	0	0	6	0	0	0
OTU_834	7	0	0	0	0	0	0	0	19	0	0	0	0	0	0	35	0	0	0	0	0	1	0	0	0	0	0	0	0	0	0	0	0	0	0	0	4	32	0	1	0	0	0	0	0	0	0	0	0
OTU_84	0	0	0	0	0	0	0	0	0	0	0	0	0	0	64	0	0	0	0	0	0	0	0	0	0	0	0	0	0	0	0	0	0	0	0	0	0	0	0	0	0	0	0	0	0	0	0	0	0
OTU_85	43	0	0	28	0	3	0	0	28	0	4	0	4	0	54	127	0	22	0	2	13	9	43	0	7	117	0	0	42	0	0	0	0	0	1	0	0	48	0	46	1	119	0	5	0	8	0	1	3
OTU_86	279	80	0	32	30	82	0	39	101	72	18	68	110	0	74	80	114	63	21	0	132	83	23	0	5	55	5	0	95	0	0	38	4	4	0	0	0	89	0	0	5	51	36	2	0	1	0	19	61
OTU_87	0	0	0	0	0	26	0	32	0	0	0	0	0	0	0	0	0	19	0	0	0	0	0	0	0	0	0	0	0	0	0	0	0	0	0	0	0	0	0	0	0	0	0	0	0	0	0	0	0
OTU_88	146	8	0	4	14	0	0	23	26	0	4	0	0	0	28	37	2	1	0	0	0	0	72	0	0	0	0	0	0	0	0	0	0	4	13	0	0	61	0	115	1	78	4	0	0	30	0	3	32
OTU_89	168	91	0	5	170	74	0	19	2	5	31	90	0	0	33	0	134	30	0	2	62	31	0	0	0	0	5	0	23	0	0	0	0	1	0	0	1	0	0	0	5	0	23	4	0	0	6	0	37
OTU_9	686	527	24	213	257	469	9	8	945	103	23	295	764	1	999	75	142	31	21	13	293	3412	384	0	0	246	75	0	1990	926	0	87	12	11	1658	3	169	253	615	86	7	670	570	27	12	5	3	9	251
OTU_90	111	27	0	3	82	114	0	0	2	2	1	23	0	0	60	0	14	0	0	0	8	2	1	0	0	34	1	0	0	0	0	0	0	2	0	0	0	0	0	0	13	8	74	6	5	0	0	0	9
OTU_909	0	0	0	12	0	0	0	0	0	0	0	0	0	0	0	0	0	0	0	0	0	0	0	0	0	0	0	0	23	0	0	0	0	0	0	0	0	0	0	0	0	0	0	0	0	0	0	0	0
OTU_91	75	0	0	2	53	0	0	0	318	0	0	0	0	0	23	92	0	0	0	0	0	5	0	0	0	0	0	0	0	0	0	0	0	0	14	0	0	186	0	0	1	3	0	3	0	0	0	1	16
OTU_914	0	0	0	0	0	0	0	0	0	0	0	0	0	0	0	0	0	0	0	0	0	0	0	0	0	0	0	0	0	0	0	0	0	0	0	0	0	0	0	0	0	0	0	0	0	0	0	0	0
OTU_92	0	0	0	1	0	3	0	0	0	2	3	153	9	0	1	0	0	0	0	5	0	0	0	0	6	0	0	0	19	0	0	0	0	0	0	0	2	0	0	0	0	0	3	0	0	0	0	0	0
OTU_93	119	42	0	8	339	33	1	0	5	0	0	30	0	0	16	12	42	71	0	1	35	219	0	32	0	12	4	0	270	0	0	0	0	2	15	0	0	0	0	14	5	10	40	0	0	0	0	3	61
OTU_94	37	74	0	0	3	50	0	0	2	1	5	33	0	0	4	0	8	2	0	0	7	4	0	0	6	0	0	0	16	0	1	0	0	0	3	2	1	0	0	0	6	2	49	2	0	0	2	0	0
OTU_95	65	9	0	0	3	57	1	0	56	2	1	58	6	0	19	14	33	9	0	0	16	37	125	0	0	17	0	0	11	0	1	0	0	18	6	0	1	42	0	0	2	627	7	7	0	0	0	9	14
OTU_96	58	32	0	1	127	44	0	34	30	1	6	36	0	0	15	29	13	16	7	1	23	0	0	0	0	0	0	0	1	0	0	18	6	5	36	0	0	41	0	0	19	71	4	15	0	0	0	10	34
OTU_97	0	0	0	0	0	0	0	0	0	0	0	0	0	0	0	0	0	0	0	0	0	0	0	0	0	0	0	0	0	0	0	0	0	0	0	0	139	0	0	0	0	0	0	0	0	0	0	0	0
OTU_98	0	0	0	0	0	2	0	0	0	19	0	0	6	0	0	0	0	0	0	0	0	0	0	0	0	0	22	0	0	0	0	0	0	0	0	0	1	0	0	0	0	1	179	0	0	0	0	0	0
OTU_99	108	0	0	5	27	0	0	0	158	0	4	18	0	0	29	36	0	0	0	0	0	21	0	0	0	0	0	0	13	0	0	0	0	0	5	0	0	38	0	0	1	150	2	8	0	2	0	3	23
[truncated: 164 more columns]
