# Supplementary material for: Revealing the Tick Microbiome: Insights into Midgut and Salivary Gland Microbiota of Female Ixodes ricinus Ticks
Source: Int J Mol Sci. 2023 Jan 6;24(2):1100. doi: 10.3390/ijms24021100 (PMC9864629; doi:10.3390/ijms24021100)
Supplement: Supplementary file 1 [file ijms-24-01100-s001.zip › Supplementary Table S2. zOTU Table.xlsx]

## Sheet: Supplementary Table S2
##OTU ID	IR_41_F	IR_78_O	SG_16_17_18_F	IR_54_F	IR_81_O	IR_71_O	MG_19_20_21_O	IR_41_T	IR_49_F	IR_74_O	RE_31_32_33_T	IR_32_F	IR_70_T	IR_59_O	IR_51_F	IR_45_F	RE_19_20_21_O	RE_28_29_30_O	SG_22_23_24_F	RE_25_26_27_T	RE_1_2_3_O	RE_22_23_24_T	IR_44_T	MG_34_35_36_O	IR_57_O	IR_43_T	RE_7_8_9_F	MG_1_2_3_T	IR_76_O	MG_7_8_9_T	MG_4_5_6_T	MG_19_20_21_T	SG_40_41_42_O	IR_73_T	IR_47_T	MG_49_50_51_O	SG_4_5_6_T	IR_39_F	MG_7_8_9_F	IR_66_T	IR_80_O	IR_44_F	IR_79_O	IR_68_O	SG_25_26_27_O	IR_49_T	IR_53_O	RE_13_14_15_F	IR_89_O
Zotu1	2128	8594	14411	4707	4464	6842	29653	927	23065	288	7732	7758	43117	191	2164	14249	8121	13221	1533	1541	4455	11205	7724	2788	4049	35906	336	59638	6180	384	3339	41652	6701	1632	5972	5793	815	8930	11944	5775	3137	10172	1495	873	319	3294	356	10244	3698
Zotu10	0	0	0	0	0	0	2	218	0	0	23359	66	1	2	0	0	0	0	0	0	0	0	0	6	0	0	14	0	0	1	0	0	0	0	8	0	0	0	0	0	0	25	0	5	0	9	0	2	0
Zotu100	13	189	0	23	170	51	0	10	135	19	4	1	0	2	19	0	27	36	0	2	22	88	423	0	41	19	21	0	252	0	1	2	0	8	37	0	1	1	2	73	5	305	7	12	0	8	11	4	177
Zotu1003	0	0	0	0	0	0	0	0	0	0	0	0	0	0	0	0	0	0	0	0	0	0	0	0	0	3	0	0	0	0	0	0	0	0	0	0	0	4	0	0	0	0	0	0	0	0	0	0	0
Zotu1008	0	0	0	0	0	4	0	0	20	0	0	0	0	0	0	0	0	0	0	0	1	0	0	0	0	0	0	0	0	0	0	0	0	0	0	0	0	0	0	0	0	0	0	1	0	0	0	0	0
Zotu1009	0	0	0	0	0	0	0	0	4	0	1	0	0	0	5	8	0	0	0	0	0	0	0	0	0	20	0	0	0	0	0	0	0	0	0	0	0	0	0	0	0	0	0	0	0	0	0	0	0
Zotu101	108	0	0	0	0	0	0	0	11	0	0	0	0	0	53	0	0	0	0	0	5	0	0	0	0	0	0	0	0	0	0	0	0	0	0	0	0	0	0	0	0	5	0	0	0	0	0	0	0
Zotu1011	0	0	0	0	0	0	0	0	0	0	0	0	0	0	0	0	0	0	0	0	0	0	0	0	0	0	0	0	0	0	0	0	0	0	0	0	0	0	0	0	0	1	0	0	0	0	0	0	0
Zotu1012	0	0	0	0	0	0	0	0	0	2	0	0	0	0	0	0	0	0	0	0	3	0	0	0	0	0	0	0	0	0	0	0	0	0	0	0	0	0	0	0	0	0	3	0	0	0	0	0	0
Zotu1014	0	0	2	0	0	0	0	0	8	0	0	0	0	0	0	0	0	0	0	0	0	0	0	0	0	0	0	0	0	0	0	0	0	0	3	0	0	16	0	0	0	20	0	0	0	0	0	0	10
Zotu102	0	0	0	0	606	0	3	1	0	0	2	0	4	1	4	0	180	0	2	0	6	0	3	0	0	0	0	0	0	0	0	0	0	1	5	476	0	8	0	0	5	0	535	0	0	3	0	0	262
Zotu103	35	95	0	26	208	51	0	7	98	14	3	25	5	0	218	198	574	45	0	0	135	87	86	0	0	44	0	0	63	0	0	0	0	1	21	6	1	43	0	0	7	7	54	12	0	0	0	20	2
Zotu1032	0	0	0	0	0	0	0	0	0	0	0	0	0	0	0	0	0	0	0	0	18	0	0	0	0	0	0	0	0	0	0	0	0	0	0	0	0	0	0	0	0	0	0	0	0	0	0	0	0
Zotu1034	0	0	0	0	0	3	0	0	0	0	0	0	0	0	0	0	0	0	0	0	0	0	0	0	0	0	0	0	0	0	0	0	0	0	0	0	0	1	0	0	0	0	0	0	0	0	0	0	0
Zotu1036	0	9	0	0	0	0	0	0	0	0	0	0	0	0	0	0	0	0	4	0	0	0	0	0	0	0	0	0	0	0	0	0	0	0	0	0	0	0	0	0	0	0	0	0	0	0	0	0	0
Zotu1037	0	0	0	0	0	0	0	232	0	0	0	0	0	0	0	0	0	0	0	0	0	0	0	0	0	0	0	0	0	0	0	0	0	0	0	0	0	0	0	0	0	0	0	0	0	0	0	0	0
Zotu104	3	33	0	12	161	131	0	18	10	5	20	37	0	5	62	1	43	25	0	1	45	46	49	0	0	6	16	0	146	0	2	10	7	0	0	0	2	0	1	1	14	121	33	39	0	3	0	5	241
Zotu1040	0	0	0	0	0	2	0	0	0	0	0	0	0	0	0	0	0	0	0	0	0	7	0	0	0	0	0	0	0	0	0	0	0	0	0	0	0	0	0	0	0	0	10	0	0	0	0	0	0
Zotu1043	0	0	0	0	0	0	0	0	6	0	0	0	0	0	0	23	0	0	0	0	0	0	0	0	0	15	0	0	0	0	0	0	0	0	0	0	0	36	0	0	0	0	0	0	0	0	0	0	0
Zotu1044	0	0	0	0	0	0	0	0	0	13	0	0	0	0	0	0	0	0	0	0	0	0	0	0	0	0	1	0	0	0	0	3	0	0	0	0	0	0	0	0	0	0	5	0	0	0	0	0	0
Zotu1047	0	0	0	0	3	0	0	0	0	0	0	0	0	0	0	0	4	0	0	0	0	0	0	0	0	0	0	0	0	0	0	0	0	0	0	0	0	0	0	0	0	0	0	0	0	0	0	0	0
Zotu105	0	0	0	21	0	0	0	0	0	0	0	0	0	0	5	0	0	0	0	1	0	0	14	0	0	0	0	0	0	1	0	4989	0	0	5	0	57	0	0	0	0	39	0	0	0	0	0	0	0
Zotu1052	0	0	0	0	4	0	0	0	0	0	0	0	0	0	0	0	0	0	0	0	0	0	111	0	0	0	4	0	4	0	0	0	0	0	2	0	0	0	0	7	0	4	0	0	0	1	0	0	0
Zotu1054	0	0	0	0	0	0	0	0	0	0	0	0	0	0	0	0	0	0	0	0	0	0	0	0	0	0	0	0	0	0	0	0	0	0	0	0	0	0	0	0	0	0	0	0	0	0	0	0	0
Zotu1056	0	0	0	0	0	0	0	0	0	0	0	0	0	0	0	0	0	0	0	0	0	0	0	0	0	0	0	0	0	0	0	0	0	0	0	0	0	0	0	0	0	0	0	0	0	0	0	0	0
Zotu1058	165	0	0	0	0	3	0	0	0	0	0	0	0	0	0	0	0	0	0	0	0	0	0	0	0	0	0	0	0	0	0	0	0	0	0	0	0	0	0	0	0	0	0	0	0	0	0	0	0
Zotu1059	0	0	0	0	0	0	0	0	0	0	0	0	0	0	0	0	0	0	0	0	0	0	0	0	0	0	204	0	0	0	0	0	0	0	0	0	0	0	0	0	0	0	0	0	0	0	0	0	0
Zotu106	0	0	0	0	0	3	0	0	0	0	0	0	0	0	0	0	0	0	0	0	0	0	0	0	0	0	0	0	0	0	0	0	0	0	0	0	0	0	0	0	0	0	0	0	0	0	0	0	0
Zotu1060	0	0	0	0	0	0	0	0	0	0	0	0	0	0	1	0	0	0	0	0	0	0	0	0	0	0	0	0	0	0	0	0	0	0	0	0	0	0	0	0	0	0	0	0	0	0	0	0	0
Zotu1061	0	0	0	2	0	0	0	0	0	0	0	0	0	0	0	0	0	0	0	0	0	0	0	0	0	0	0	0	0	0	0	0	0	0	0	0	0	0	0	0	0	16	0	0	0	0	0	0	0
Zotu1063	0	0	0	0	0	1	0	15	0	2	1	0	0	0	0	0	0	0	0	5	0	0	0	0	0	0	0	0	0	0	0	0	0	0	0	0	0	0	0	0	0	0	0	0	0	0	0	3	0
Zotu1067	0	0	0	0	0	0	0	0	0	0	0	0	0	0	0	0	0	0	0	0	0	0	0	0	0	0	0	0	0	0	0	0	0	0	0	0	0	0	0	0	0	0	0	0	0	0	0	0	0
Zotu1069	3	0	0	0	0	26	0	0	0	11	0	0	0	0	7	0	0	0	0	0	0	3	0	0	0	7	0	0	0	0	0	0	0	0	0	0	0	0	0	0	0	0	17	0	0	0	0	0	0
Zotu107	0	0	0	0	0	0	0	0	0	0	0	0	0	0	0	0	0	0	0	0	0	0	0	0	0	0	0	0	0	0	0	0	0	0	0	0	0	0	0	0	0	0	0	0	0	0	0	0	0
Zotu1070	0	0	0	0	0	0	0	0	0	0	0	0	0	0	0	0	0	0	0	0	0	0	0	0	0	0	0	0	0	0	0	0	0	5	0	0	0	0	0	0	140	0	0	0	0	0	0	0	0
Zotu108	0	0	0	0	0	0	0	0	0	0	0	0	0	0	0	0	0	0	0	0	0	0	0	0	0	0	0	0	0	0	0	0	0	0	0	0	0	0	0	0	0	0	0	0	0	0	0	0	37
Zotu1083	0	0	0	0	0	1	0	0	0	0	0	0	0	0	0	0	0	0	0	0	0	0	0	0	0	0	0	0	0	0	0	0	0	0	0	0	0	0	0	0	0	0	0	0	0	0	0	0	0
Zotu1085	7	0	0	0	0	3	0	0	0	0	3	0	0	0	100	0	1	0	0	0	1	0	0	0	0	0	0	0	0	0	0	1	0	0	0	0	0	0	0	0	0	7	0	0	0	0	0	0	0
Zotu1086	0	0	0	0	0	0	0	0	0	0	0	0	0	0	0	0	0	0	0	1	0	0	0	0	0	0	0	0	0	0	0	0	0	0	0	0	0	0	0	0	0	0	0	0	0	0	0	0	0
Zotu1088	0	0	0	0	0	0	0	0	0	0	0	0	0	0	0	0	0	0	0	0	0	0	0	0	0	0	0	0	0	0	0	0	0	0	0	0	0	0	0	0	0	0	0	0	0	0	0	0	0
Zotu1089	115	0	0	6	0	0	3	0	0	0	0	0	0	0	0	0	0	1	0	0	0	0	0	0	0	0	0	0	0	0	0	0	0	0	0	0	0	0	0	0	0	0	0	0	0	0	0	0	0
Zotu109	0	0	0	0	1	208	0	0	0	167	2	251	0	0	0	0	29	7	0	2	71	0	0	0	0	0	0	0	67	0	0	0	0	57	0	0	0	0	0	0	0	0	41	0	0	0	0	0	0
Zotu1091	0	0	0	0	0	1	0	4	0	0	0	0	0	0	0	0	0	0	0	0	6	0	0	0	0	0	0	0	0	0	0	0	0	0	0	0	0	0	0	0	0	0	0	0	0	0	0	0	0
Zotu1093	0	0	0	0	0	0	0	0	0	0	0	0	0	0	0	0	0	0	0	0	0	0	0	0	0	0	0	0	0	0	0	0	0	0	0	0	0	0	0	0	0	0	0	0	0	0	0	0	0
Zotu1097	0	0	0	0	0	0	0	1	0	0	0	0	0	0	0	0	0	0	0	0	3	0	0	0	0	0	0	0	0	0	0	0	0	0	0	0	0	0	0	0	0	1	0	0	0	0	0	0	0
Zotu11	0	0	0	0	0	0	0	2	0	0	1	0	0	0	0	0	0	0	0	0	0	0	0	0	0	0	3183	0	0	0	0	0	0	0	0	0	0	0	240	0	0	0	0	0	0	4	0	0	0
Zotu110	170	31	0	2	66	6	0	5	36	0	1	33	0	0	5	762	2	92	1	2	30	5	113	0	5	3	0	0	50	0	1	0	0	2	27	0	0	500	0	136	8	31	3	18	0	2	0	16	253
Zotu1102	0	0	0	0	0	0	0	0	0	0	0	0	0	0	0	0	0	0	0	0	0	0	0	0	0	0	0	0	0	0	0	0	0	0	0	0	0	0	0	0	0	0	0	0	0	0	0	0	0
Zotu1104	0	0	0	0	0	0	0	0	0	0	0	0	0	0	0	0	0	0	0	0	0	0	0	0	0	0	0	0	0	0	0	0	0	0	0	0	0	0	0	0	0	0	0	0	0	0	0	0	0
Zotu1105	0	0	0	0	0	0	0	0	3	0	0	0	0	0	0	0	0	0	0	0	0	0	0	0	0	0	0	0	0	0	0	0	0	0	3	0	0	0	0	0	0	0	0	0	0	0	0	0	0
Zotu1106	0	0	0	0	0	0	0	0	0	0	0	0	0	0	0	0	0	0	0	0	0	14	0	0	7	0	0	0	0	0	0	0	0	0	1	0	0	0	0	0	0	0	0	0	0	0	0	0	9
Zotu1109	0	18	0	0	7	0	0	0	0	1	0	0	0	0	0	0	1	0	0	0	0	0	0	0	0	0	0	0	0	0	0	0	0	0	0	0	0	0	0	0	0	0	4	0	0	0	0	0	0
Zotu111	0	0	0	0	0	0	0	0	0	0	3	0	0	0	0	0	0	0	0	0	0	4	0	0	0	0	0	0	0	0	0	0	0	0	47	0	0	0	0	0	0	0	0	0	0	0	0	0	0
Zotu1110	0	0	0	0	0	0	0	0	0	0	0	0	0	0	0	0	1	0	0	0	3	0	0	0	0	0	0	0	0	0	0	0	0	0	0	0	0	0	0	0	0	0	0	0	0	0	0	0	0
Zotu1117	0	0	0	6	0	4	0	0	0	0	0	0	0	0	0	0	0	0	0	0	0	0	0	0	0	21	0	0	0	0	0	0	0	0	0	0	0	0	0	0	0	0	0	0	0	0	0	0	0
Zotu112	179	201	0	10	7	10	0	0	62	0	2	0	0	0	42	0	7	12	0	0	18	0	742	0	0	0	0	0	829	0	0	0	0	0	0	0	0	0	0	0	0	76	253	0	0	0	0	2	0
Zotu1120	3	0	0	4	1	0	0	0	4	0	0	0	0	0	0	0	0	0	0	0	0	1	4	0	0	0	0	0	0	0	0	0	0	0	0	0	0	2	0	5	0	0	0	0	0	0	0	0	0
Zotu1124	0	0	0	0	0	0	0	0	0	0	0	0	0	0	11	0	0	0	0	0	0	0	0	0	0	0	0	0	0	0	0	0	0	0	0	0	0	0	0	0	0	0	0	0	0	0	0	0	0
Zotu1129	0	0	0	0	38	0	0	0	0	0	0	0	0	0	0	0	0	2	0	0	0	0	0	0	0	0	0	0	0	0	0	0	0	0	0	0	0	0	0	0	0	0	0	0	0	0	0	0	0
Zotu113	252	242	0	22	81	356	2	32	27	40	25	141	3	2	100	18	138	132	0	1	210	10	4	0	0	38	1	3	198	0	0	2	3	0	15	5	0	238	0	0	2	94	55	44	3	0	2	19	136
Zotu1130	0	0	0	0	0	0	0	0	0	0	0	0	0	0	0	0	1	0	0	0	13	0	0	0	0	0	0	0	0	0	0	0	0	0	0	0	0	12	0	0	0	0	4	0	0	0	0	0	0
Zotu1134	0	0	0	0	0	0	0	0	0	0	0	0	0	0	0	0	3	0	0	0	0	0	0	0	0	0	0	0	0	0	0	0	0	0	0	0	0	0	0	0	0	0	14	1	0	0	0	0	0
Zotu1138	81	0	0	0	0	0	0	0	0	0	0	0	0	0	0	0	0	0	0	0	0	0	0	0	0	0	0	0	0	0	0	0	0	0	0	0	0	0	0	0	0	0	0	0	0	0	0	2	0
Zotu114	0	376	0	0	0	394	0	1	0	4	1	225	0	5	1	0	4	13	0	5	9	17	2	0	6	10	0	0	4	0	0	0	0	33	8	0	1	5	0	0	23	0	16	4	0	0	0	1	54
Zotu1141	143	0	0	0	0	0	0	0	0	0	0	0	0	0	2	0	0	0	0	0	0	0	0	0	0	0	0	0	0	0	0	0	0	0	0	0	0	0	0	0	0	0	0	0	0	0	0	0	0
Zotu1142	0	0	0	0	0	0	0	0	0	0	0	0	0	0	0	0	0	0	0	0	0	0	0	0	0	0	0	0	0	0	0	0	0	0	0	0	0	0	0	0	0	0	0	0	0	0	0	0	0
Zotu1144	0	0	0	0	0	0	0	0	0	0	0	0	0	0	0	0	0	0	0	0	0	0	0	0	0	0	0	0	0	0	0	0	0	0	0	0	0	0	0	0	0	0	0	1	0	0	0	0	21
Zotu115	0	0	0	0	0	0	0	7053	0	0	0	0	0	1	0	0	0	0	0	6	0	0	0	0	0	0	0	0	0	0	0	0	0	0	0	0	0	0	0	0	0	0	0	0	0	0	0	0	0
Zotu1158	0	0	0	0	0	0	0	0	0	0	0	0	0	0	0	0	0	0	0	0	0	0	0	0	0	0	0	0	0	0	0	0	0	0	0	0	0	46	0	0	0	0	0	0	0	0	0	0	0
Zotu116	0	0	0	4	0	4	0	1	0	0	0	12	0	0	0	0	1	0	0	0	0	3	0	0	0	0	0	0	0	21	0	0	0	0	0	0	2	0	0	0	0	0	0	0	0	0	0	0	0
Zotu1160	0	0	0	0	0	0	0	0	2	0	0	0	0	0	0	0	0	0	0	0	0	0	0	0	0	0	0	0	0	0	0	0	0	0	0	0	0	0	0	0	0	0	0	0	0	0	0	0	0
Zotu1165	0	0	0	0	0	15	0	0	0	0	0	0	0	0	0	0	0	0	0	0	0	4	0	0	0	0	0	0	0	0	0	0	0	0	0	0	0	0	0	0	0	0	0	0	0	0	0	0	0
Zotu1166	0	0	0	0	0	0	0	0	0	0	0	0	0	0	0	0	0	0	0	0	0	0	0	0	0	0	0	0	0	0	0	0	0	0	0	0	0	0	0	0	0	0	0	0	0	0	0	0	0
Zotu1168	0	0	0	0	0	0	0	0	0	0	1	0	0	0	0	0	0	0	0	0	0	0	16	0	0	0	0	0	0	0	0	0	0	0	0	0	0	0	0	0	0	0	0	0	0	0	0	0	0
Zotu117	399	101	0	4	91	70	0	0	20	0	19	160	0	0	18	36	13	43	0	1	47	9	0	0	31	6	6	0	191	0	0	0	0	0	2	0	1	0	0	5	13	168	23	55	10	1	4	1	92
Zotu1172	0	0	0	0	0	0	0	0	0	0	0	0	0	0	0	0	0	0	0	0	0	0	7	0	0	0	0	0	0	0	0	0	0	0	2	0	0	0	0	0	0	0	0	0	0	0	0	0	0
Zotu1176	0	0	0	0	0	0	0	0	0	0	0	0	0	0	0	0	0	0	0	0	0	0	33	0	0	0	0	0	0	0	0	0	0	0	0	0	0	0	0	0	0	0	0	0	0	0	0	0	0
Zotu118	0	0	0	1	0	0	0	0	5	0	2	140	0	0	47	355	14	0	18	2	5	323	55	0	20	82	4	0	12	0	0	8	0	0	6	0	0	18	0	0	2	172	0	1	0	0	0	12	0
Zotu1184	0	0	0	0	0	0	0	0	0	0	0	7	0	0	0	0	1	0	0	0	1	0	0	0	0	0	0	0	0	0	0	0	0	0	0	0	0	0	0	0	0	0	0	0	0	0	0	0	0
Zotu119	0	0	0	0	0	0	0	0	0	0	0	0	0	0	0	0	0	0	0	0	0	0	0	0	0	0	0	0	0	0	0	0	0	0	0	0	0	0	0	0	0	0	0	0	0	0	0	0	0
Zotu1193	0	0	0	0	0	0	0	0	0	0	0	0	0	0	0	0	0	0	0	0	0	0	0	0	0	0	0	0	0	0	0	0	0	0	0	0	0	0	0	0	0	0	0	0	0	0	0	0	0
Zotu1194	0	0	0	0	0	0	0	0	0	0	0	0	0	0	0	0	0	0	0	0	0	0	0	0	0	0	0	0	0	0	0	0	0	0	0	0	0	0	0	0	0	0	0	0	0	0	0	0	3
Zotu1196	0	1	0	2	0	0	0	0	0	0	0	0	0	0	0	0	0	0	0	0	0	0	0	0	0	0	0	0	17	0	0	0	0	0	0	0	0	0	0	0	0	0	0	0	0	0	0	0	12
Zotu1197	0	0	0	0	0	0	0	2	0	0	0	0	0	0	0	0	0	0	0	0	0	0	0	0	0	0	0	0	0	0	0	0	0	0	0	0	0	0	0	0	1	0	1	0	0	0	0	0	0
Zotu12	0	0	144	0	0	0	0	0	0	0	791	0	13	0	5	0	0	0	23	339	0	5	0	0	0	0	34	0	0	8838	0	0	0	0	676	0	188	0	0	0	0	0	0	0	0	11693	0	0	0
Zotu120	76	55	0	0	673	1	0	0	0	2	0	0	0	0	0	0	4	95	0	0	34	0	0	0	0	0	0	0	275	0	0	0	17	0	0	0	0	0	0	0	5	0	46	3	0	0	0	0	246
Zotu121	0	41	0	0	20	25	0	4	34	0	13	53	0	2	86	24	5	22	0	0	189	74	37	0	0	146	10	0	57	0	2	0	0	0	240	1	2	160	0	0	46	0	20	56	5	2	9	0	225
Zotu1210	0	0	0	0	0	0	0	0	0	0	0	0	0	0	0	0	0	0	0	0	0	0	0	0	0	0	0	0	0	0	0	0	0	0	0	0	0	0	0	0	0	0	0	0	0	0	0	0	0
Zotu1215	0	0	0	0	0	0	0	0	0	0	0	0	0	0	0	0	0	0	0	0	0	0	0	0	0	0	0	0	0	0	0	0	0	0	0	0	0	0	0	0	0	0	0	0	0	0	0	0	0
Zotu1218	0	0	0	0	0	0	0	0	0	0	1	0	0	0	0	0	0	0	0	0	0	0	0	0	0	0	0	0	0	0	0	0	0	0	0	0	0	0	0	0	0	0	0	0	0	0	0	0	0
Zotu122	0	0	0	53	0	0	0	0	0	0	0	0	0	0	0	0	0	0	0	5	0	0	0	0	0	0	0	0	0	0	653	0	0	0	0	0	254	0	0	0	0	0	0	0	0	0	0	0	0
Zotu1220	150	0	0	8	0	0	0	0	0	0	0	0	0	0	0	0	0	0	0	0	0	0	0	0	0	0	0	0	0	0	0	0	0	0	0	0	0	0	0	0	0	0	0	0	0	0	0	0	0
Zotu1223	0	0	0	0	0	1	0	0	0	0	1	0	0	0	10	0	0	0	0	0	0	0	0	0	0	0	0	0	0	0	0	0	0	0	0	0	0	0	0	0	0	0	0	0	0	0	0	0	0
Zotu123	0	0	0	41	117	0	0	11	84	0	6	0	0	0	43	196	1	4	0	6	5	21	105	0	8	41	2	0	22	1	2	0	0	1	16	0	2	155	1	291	4	321	2	4	0	3	0	2	14
Zotu1230	0	0	0	1	0	0	0	0	5	0	0	0	0	0	12	10	1	0	0	0	0	0	0	0	0	0	0	0	0	0	0	0	0	0	1	0	0	0	0	0	0	0	4	0	6	1	0	0	0
Zotu1236	0	0	0	0	0	0	0	0	0	0	0	0	0	0	0	0	0	0	0	0	0	0	0	0	0	0	0	0	0	0	0	0	0	0	0	0	0	0	0	0	0	0	0	0	0	0	0	0	0
Zotu124	0	0	0	37	0	0	0	8	253	0	0	0	0	0	20	64	0	0	0	1	0	118	58	0	0	0	0	0	0	0	5	1	0	0	118	0	0	12	0	42	0	530	0	0	0	2	0	42	0
Zotu1247	0	0	0	0	0	0	0	0	0	0	0	0	0	0	0	0	0	0	0	0	0	0	0	0	0	0	0	0	0	0	0	0	0	0	0	0	0	0	0	0	0	0	0	0	0	0	0	1	0
Zotu125	0	0	0	0	0	0	0	0	0	0	0	0	36	0	0	0	0	0	0	0	0	0	0	0	0	0	4346	0	0	0	0	0	0	0	4	0	0	0	203	0	0	0	0	0	0	0	0	0	0
Zotu1259	0	0	0	0	0	0	0	0	0	0	0	0	0	0	0	0	0	0	0	0	0	0	0	0	0	0	0	0	0	0	0	0	0	118	0	0	0	0	0	0	0	0	0	0	0	0	0	0	0
Zotu126	42	0	0	9	0	13	0	0	0	0	3	0	0	0	0	57	0	4	7	0	0	46	0	0	0	0	0	0	0	0	0	4	0	0	183	0	0	68	0	40	0	349	0	0	0	2	0	19	8
Zotu1261	0	0	0	0	0	0	0	0	0	0	0	0	0	0	0	0	0	0	0	0	0	0	0	0	0	0	0	0	0	0	0	1	0	0	0	0	0	0	0	0	0	1	0	0	0	0	0	0	0
Zotu1262	0	0	0	0	0	0	0	0	0	0	0	0	0	0	0	0	0	0	0	0	0	0	0	0	0	0	0	0	0	0	0	0	0	0	0	0	0	0	0	0	0	0	0	0	0	0	0	0	0
Zotu1264	0	0	0	0	0	0	0	0	0	0	0	0	0	0	0	0	0	0	0	1	0	0	0	0	0	0	0	0	0	0	0	0	0	0	0	0	0	0	0	0	0	3	0	0	0	0	0	0	0
Zotu1269	0	0	0	0	0	0	0	0	0	0	0	0	0	0	0	0	0	0	0	0	0	0	14	0	0	0	0	0	0	0	0	0	0	0	0	0	0	0	0	0	0	0	0	0	0	0	0	0	0
Zotu127	0	66	0	31	42	28	0	0	0	0	4	9	0	0	9	48	2	13	0	3	19	833	5	0	14	45	1	0	1332	0	0	0	0	0	0	0	1	6	0	0	3	5	2	0	0	40	0	14	51
Zotu1273	0	0	0	0	0	0	0	0	0	0	0	0	0	0	0	0	0	0	0	0	0	1	9	0	0	0	0	0	0	0	0	0	0	0	0	0	0	0	0	0	0	14	0	0	0	0	0	0	0
Zotu1276	0	0	0	0	0	0	0	1	0	0	0	0	0	0	0	0	0	0	0	0	0	0	0	0	0	0	0	0	0	0	0	0	0	0	0	0	0	0	0	0	0	0	0	0	0	1	0	0	0
Zotu1278	0	0	0	0	0	0	0	0	0	0	0	0	0	0	0	0	0	0	0	0	0	0	0	0	0	0	0	0	0	0	0	0	0	0	0	0	0	0	0	0	0	0	91	0	0	0	0	0	0
Zotu128	210	85	0	170	1	57	0	291	57	1	28	23	24	0	93	163	52	11	0	1	57	129	689	0	0	52	1	4	34	0	1	5	0	3	113	2	0	39	1	12	8	90	5	15	0	0	0	17	3
Zotu1282	0	0	0	0	0	0	0	0	0	0	0	0	0	0	0	0	0	0	0	0	0	0	0	0	0	0	0	0	0	0	0	0	0	0	0	0	0	0	0	0	0	0	0	0	0	0	0	0	15
Zotu1285	0	0	0	2	0	0	0	0	0	0	0	0	0	0	0	0	0	0	0	0	0	0	3	0	0	0	0	0	0	0	0	12	0	0	0	0	0	0	0	0	0	2	0	0	0	0	0	0	0
Zotu129	0	344	0	0	203	169	0	0	2	75	2	32	0	0	214	0	27	64	0	2	49	18	80	0	4	130	5	0	595	0	0	0	0	3	6	0	0	0	0	0	0	97	82	4	0	0	0	0	19
Zotu1296	0	0	0	0	0	0	0	0	0	0	0	0	0	0	0	0	0	0	0	0	0	0	0	0	0	0	0	0	0	0	0	0	0	0	0	0	0	0	0	0	0	0	0	0	0	0	6	0	0
Zotu13	0	0	23063	0	0	0	293	0	0	0	0	0	0	0	0	0	79	0	0	3	0	121	0	0	0	0	11	0	0	0	0	2255	0	0	0	0	139	0	212	0	0	33	0	0	0	0	0	0	0
Zotu130	0	0	0	199	3	0	0	0	303	0	0	0	49	0	21	142	0	2	0	0	0	1	97	0	0	11	0	0	24	0	0	0	0	0	8	0	0	146	0	0	0	42	0	0	0	2	0	1	7
Zotu1308	0	0	0	0	0	0	0	0	0	0	0	0	0	0	0	0	0	0	0	0	0	0	0	0	0	0	0	0	0	0	0	0	0	0	0	0	0	0	0	0	0	0	0	0	0	0	0	0	0
Zotu1309	0	0	0	0	0	0	0	0	0	0	0	5	0	0	0	0	0	0	0	0	0	0	0	0	0	0	1	0	0	0	0	0	0	0	0	0	0	0	0	0	0	0	0	0	0	0	0	0	0
Zotu131	0	0	0	7	15	0	0	0	43	0	16	0	0	0	0	386	0	2	0	4	2	1	55	0	7	32	2	0	18	0	2	4	5	1	13	0	1	148	0	195	8	624	5	7	0	3	0	4	54
Zotu1310	0	0	0	1	0	0	0	2	0	0	0	0	0	0	0	0	0	0	0	0	0	0	9	0	0	0	0	0	0	0	0	0	0	0	0	0	0	9	0	0	0	0	0	0	0	0	0	0	0
Zotu1318	0	0	0	0	0	24	0	9	0	0	0	0	0	0	0	0	0	0	0	0	0	0	0	0	0	0	0	0	0	0	0	0	0	0	0	0	0	0	0	0	0	0	0	0	0	0	0	0	0
Zotu132	0	0	0	0	0	0	0	0	0	0	0	0	0	0	0	0	0	0	0	0	0	0	0	0	0	0	0	0	0	0	0	0	0	0	0	0	0	0	0	0	0	0	0	0	0	0	0	0	0
Zotu1320	0	0	0	0	0	0	0	0	0	0	0	0	0	0	0	0	0	0	0	0	0	0	0	0	0	0	0	0	0	0	0	0	0	0	0	0	0	0	0	0	0	0	0	0	0	0	0	0	0
Zotu1323	0	0	0	0	0	14	2	0	0	0	0	0	0	0	0	0	5	0	0	0	3	0	0	0	0	0	1	0	0	0	0	0	0	0	0	0	0	0	0	0	0	0	36	0	0	0	0	0	0
Zotu1324	0	0	0	0	0	0	0	0	0	0	0	0	0	0	0	0	0	0	0	0	0	0	0	0	0	0	0	0	0	0	0	0	0	0	0	0	0	0	0	0	0	0	0	0	0	0	0	0	0
Zotu1325	0	8	0	0	4	0	0	0	0	0	0	0	0	0	0	0	0	0	0	0	2	0	147	0	0	0	0	0	0	0	0	0	0	0	0	0	0	0	0	0	0	0	0	0	0	0	0	0	0
Zotu133	0	52	0	2	0	135	1	0	0	12	7	6	0	0	33	0	46	0	0	0	17	7	86	0	0	6	10	0	55	0	3	0	0	1	11	0	5	0	0	0	5	9	45	143	2	0	95	1	11
Zotu134	25	462	0	6	323	27	0	0	0	0	62	1	0	1	3	1544	16	92	0	0	239	84	0	0	27	131	0	0	26	0	0	0	90	8	0	0	0	0	0	0	37	0	39	27	0	0	0	101	143
Zotu135	0	0	0	0	0	0	0	0	0	0	0	0	0	0	0	0	0	0	0	0	0	0	0	0	0	0	0	0	0	0	0	0	0	0	0	0	0	0	0	0	0	0	0	0	0	0	1	0	0
Zotu136	0	0	0	0	0	0	0	0	0	1	0	0	0	0	6	1	0	0	0	4	0	0	0	0	0	0	5	0	0	0	0	0	0	772	0	0	1	0	0	0	0	0	0	0	13	0	1	0	0
Zotu1360	0	0	0	0	0	0	0	0	0	0	0	0	0	0	0	0	0	0	0	0	12	0	0	0	0	0	0	0	0	0	0	0	2	0	0	0	0	1	0	0	0	0	0	0	0	0	0	0	2
Zotu1368	0	0	0	0	0	0	0	0	0	0	0	0	0	0	0	0	0	0	0	0	0	0	0	0	0	0	0	0	0	0	0	0	0	0	0	0	0	0	0	0	0	0	0	0	0	0	0	0	0
Zotu137	0	0	0	0	0	4	454	0	0	1	0	0	0	0	1	0	1929	0	0	5	4	0	0	0	0	10	2	0	0	0	0	1	0	0	11	0	0	10	0	0	1	0	1	0	0	0	0	0	0
Zotu1373	0	0	0	0	0	0	0	0	0	0	0	0	0	0	1	0	0	0	0	0	0	0	0	0	0	0	0	0	0	0	0	0	0	0	0	0	0	0	0	0	0	0	0	0	0	0	0	0	0
Zotu1378	0	0	0	0	0	0	0	0	0	0	0	0	0	0	0	0	0	0	0	0	0	0	0	0	0	0	0	0	0	0	0	0	0	0	0	0	0	0	0	0	0	0	0	0	0	0	0	0	0
Zotu138	103	62	0	0	32	376	0	0	0	68	4	108	0	1	130	23	15	25	0	0	169	21	0	0	0	67	1	0	12	0	0	0	3	0	0	0	0	0	0	0	19	0	46	4	6	0	2	3	59
Zotu1384	0	4	0	0	0	0	0	0	0	0	0	0	2	0	0	0	0	0	0	0	7	0	0	0	0	0	0	0	0	0	0	0	0	0	0	0	0	0	0	0	0	0	0	0	0	0	0	0	47
Zotu139	0	0	0	13	1	1	0	23	70	0	2	0	0	0	0	143	0	0	0	0	4	8	731	0	0	0	0	0	0	0	0	0	0	1	12	0	1	19	1	309	0	519	0	0	0	8	0	1	0
Zotu1390	0	0	0	0	0	0	0	0	0	0	0	0	0	0	0	0	0	0	0	0	0	0	0	0	0	0	0	0	0	0	0	0	0	0	0	0	0	0	0	0	0	0	0	0	0	0	0	0	0
Zotu1391	0	0	0	0	0	0	0	0	0	0	0	0	0	0	0	2	0	0	0	0	0	0	0	0	0	0	0	0	0	0	0	0	0	0	0	0	0	0	0	77	0	0	0	0	0	0	0	0	0
Zotu1394	0	0	0	0	0	0	0	0	0	0	0	0	0	0	0	0	0	0	0	0	0	0	0	0	0	0	0	0	0	0	0	0	0	0	0	0	0	0	0	0	0	0	0	0	0	0	0	0	0
Zotu14	0	0	0	0	0	0	0	28	0	0	0	4	0	0	0	0	0	0	0	0	0	0	0	0	0	0	0	0	0	1	0	0	0	0	0	0	0	0	0	0	0	0	0	2	0	0	0	0	0
Zotu140	0	0	0	0	0	0	0	0	0	0	0	0	0	0	0	0	0	0	0	3	0	0	0	0	0	0	37	0	0	0	0	0	0	11	1	0	0	0	0	0	0	0	0	0	0	0	0	0	0
Zotu1400	0	0	0	0	0	0	0	0	0	0	0	0	0	0	0	0	0	0	0	0	0	1	0	0	0	0	0	0	0	0	0	0	0	0	0	0	0	0	0	0	0	0	0	0	0	0	0	0	0
Zotu141	92	271	0	0	111	250	0	8	0	0	55	349	0	0	4	0	4	105	0	1	71	50	0	0	0	0	10	0	2	0	0	0	0	0	0	0	1	0	0	5	9	53	26	0	0	0	0	3	0
Zotu1413	0	0	0	0	0	0	0	0	0	0	0	0	0	0	0	0	2	0	0	0	3	0	0	0	0	2	0	0	0	0	0	0	0	0	0	0	0	0	0	0	3	0	14	0	0	0	0	0	0
Zotu142	88	56	0	15	23	57	0	19	21	18	12	115	0	1	48	0	22	14	0	5	15	32	268	0	6	51	18	0	133	0	0	0	1	1	0	0	0	0	0	0	10	246	21	27	0	2	10	0	29
Zotu1424	0	0	0	0	0	0	0	0	0	0	0	0	0	0	0	0	0	0	0	0	0	0	0	0	0	0	0	0	0	0	0	0	0	0	0	0	0	0	0	0	0	0	0	0	0	0	0	0	0
Zotu1429	0	0	0	0	0	0	0	0	0	0	0	0	0	0	0	0	0	0	0	0	0	0	0	3	0	0	0	0	0	0	0	0	0	0	0	0	0	0	0	121	0	0	0	0	0	0	0	0	0
Zotu143	0	0	0	9	196	0	0	0	90	0	0	0	0	0	68	696	0	0	0	0	0	8	623	0	0	0	0	0	0	0	6	0	0	4	0	0	1	90	0	24	0	263	0	0	0	3	0	4	132
Zotu144	69	47	0	1	0	0	252	2	0	49	6	60	1	0	34	0	1482	19	0	5	22	28	0	0	0	0	13	0	7	0	0	0	0	0	0	0	0	0	1	0	0	0	39	0	0	0	0	0	14
Zotu1445	0	0	0	0	0	0	0	0	0	0	0	0	0	0	0	0	0	0	0	0	0	0	0	0	0	0	0	0	0	0	0	0	0	0	0	0	0	0	0	0	0	0	0	0	0	0	0	0	0
Zotu145	27	13	0	0	571	1	0	0	0	0	1	0	0	0	0	0	9	12	0	0	37	16	0	0	3	0	0	0	56	0	0	0	0	4	0	0	0	0	0	0	11	0	8	7	0	0	0	6	1020
Zotu1453	0	0	0	0	0	0	0	7	0	0	0	0	0	0	0	0	0	0	0	0	0	0	0	0	0	1	0	0	0	0	0	0	0	2	1	0	0	0	0	44	0	18	0	0	0	0	0	2	0
Zotu146	0	195	0	0	87	9	0	4	0	0	1	0	0	0	0	0	4	59	0	0	507	206	0	0	0	0	0	10	0	0	0	0	18	3	0	0	1	0	0	0	23	0	2	59	6	0	0	0	164
Zotu1460	0	0	0	0	0	0	0	0	0	0	0	0	0	0	0	0	0	0	0	0	0	0	0	0	0	0	0	0	0	0	0	0	0	0	0	0	0	0	0	0	0	0	0	0	0	0	0	0	0
Zotu1461	0	0	0	0	0	0	0	0	0	0	0	0	0	0	0	0	0	0	0	0	0	0	0	0	0	0	0	0	0	0	0	0	0	0	0	0	0	0	0	0	0	0	0	0	0	0	0	0	0
Zotu147	0	0	0	7	0	47	0	135	16	0	0	0	6	450	12	0	0	2	0	0	32	0	2	0	0	0	0	0	0	0	0	0	3	0	0	0	0	47	0	0	0	0	5	0	0	264	0	0	0
Zotu148	13	41	0	36	44	25	0	11	42	17	8	99	0	0	59	4	12	30	0	2	56	57	163	0	5	19	16	0	216	0	0	0	8	1	2	0	1	0	0	0	1	177	4	23	0	34	5	12	14
Zotu1485	0	0	0	0	0	0	0	0	0	0	0	0	0	0	0	0	0	0	0	0	0	0	0	0	0	0	0	0	0	0	0	0	0	0	0	0	0	0	0	0	0	0	0	0	0	0	0	0	0
Zotu149	0	0	0	0	0	0	0	0	0	0	0	0	0	0	0	0	0	0	0	0	0	0	0	0	2	0	0	0	0	0	1	0	0	0	1	0	0	0	0	5689	0	0	0	0	0	0	0	0	0
Zotu15	0	0	0	242	4266	0	0	0	15	0	26	2709	1445	0	41	648	0	0	0	49	0	46	192	63	1	0	4	0	0	2116	0	0	0	1	19	0	90	402	32	867	0	40	3	0	0	3	0	36	0
Zotu150	0	87	0	33	25	392	5	4	0	8	37	744	0	8	30	99	48	10	0	11	51	10	0	0	34	39	1	1	372	0	0	0	1	3	431	4	1	0	0	0	17	8	56	18	9	1	12	2	16
Zotu151	0	26	0	0	187	11	27	5	0	5	102	10	0	0	7	0	334	315	0	6	58	0	0	0	0	0	7	0	34	0	0	2	29	1	0	0	2	0	0	0	0	10	11	4	0	2	0	3	5
Zotu152	76	120	0	0	21	102	1	3	8	5	19	16	0	0	312	0	35	36	0	3	28	121	0	0	0	5	15	0	63	0	0	0	0	0	0	0	4	0	1	0	1	313	17	5	0	0	1	10	23
Zotu1520	0	0	0	0	0	0	0	0	0	0	0	0	0	0	0	0	0	0	0	0	0	0	0	0	0	0	0	0	0	0	0	0	0	0	0	0	0	0	0	0	0	0	0	0	0	0	0	0	0
Zotu1527	0	0	0	0	0	0	0	0	0	0	0	0	0	0	0	0	0	0	0	0	0	0	0	0	0	0	0	0	0	0	0	0	0	0	0	0	0	0	0	0	0	0	0	0	0	0	0	1	0
Zotu153	0	0	0	0	0	13	0	35	0	0	0	0	2	11	0	0	0	0	0	2	1	0	0	0	0	0	2	0	0	0	0	0	0	0	0	0	0	0	0	0	166	0	1	0	0	0	0	0	28
Zotu1533	116	0	0	0	0	0	0	0	0	0	0	0	0	0	0	0	0	0	0	0	0	0	0	0	0	0	0	0	0	0	0	0	0	0	0	0	0	0	0	0	0	0	0	0	0	0	0	0	0
Zotu1534	103	0	0	0	0	0	0	0	0	0	0	0	0	0	0	0	0	0	0	0	0	0	0	0	0	0	0	0	0	0	0	0	0	0	0	0	0	0	0	0	0	0	1	0	0	0	0	0	0
Zotu154	1	0	0	17	1	2	0	24	74	0	1	0	5	0	0	0	7	5	0	3	6	0	10	0	17	2	0	0	20	0	0	10	0	1	10	0	0	27	0	47	1	153	5	2	0	1	0	10	4
Zotu155	0	0	0	0	0	0	0	77	54	0	4	0	0	0	1	0	0	0	0	5	1	73	0	0	0	0	0	0	0	0	0	8	0	5	19	0	0	0	0	0	0	196	2	0	0	1	0	3	0
Zotu1558	0	0	0	0	0	0	0	0	0	0	0	0	0	0	0	0	0	0	0	0	0	0	0	0	0	0	0	0	0	0	0	0	0	0	0	0	0	0	0	0	0	0	0	0	0	0	0	0	0
Zotu156	0	117	0	20	191	80	0	0	1	13	10	234	0	0	33	9	55	31	0	4	56	291	34	0	0	20	7	0	10	0	0	2	9	7	6	17	0	0	0	0	5	0	6	0	9	0	0	2	0
Zotu1569	0	0	0	0	0	0	0	1	0	0	0	0	0	0	0	0	0	0	0	0	0	0	0	0	0	0	0	0	0	0	0	0	0	0	0	0	0	0	0	0	0	0	0	0	0	0	0	0	0
Zotu157	54	212	0	5	411	48	0	8	0	2	0	14	0	0	91	0	49	18	0	0	44	9	32	0	0	14	1	0	219	0	0	0	0	0	2	0	0	0	0	36	41	0	97	0	1	0	0	0	43
Zotu1571	0	0	0	0	0	0	0	0	0	0	0	0	0	0	0	0	0	0	0	0	0	0	0	0	0	0	0	0	0	0	0	0	0	0	0	0	0	0	0	0	0	0	0	0	0	0	0	0	0
Zotu1575	0	0	0	0	0	0	0	0	0	0	0	0	0	0	0	0	0	0	0	0	0	0	0	0	0	0	0	0	0	0	0	0	0	0	0	0	0	0	0	0	0	0	0	0	0	0	0	0	0
Zotu158	0	0	0	0	2	0	0	2	0	0	0	0	0	0	0	0	0	0	0	0	2	0	0	0	0	0	0	0	0	0	0	40	0	0	0	0	0	0	0	0	0	0	0	0	0	0	0	0	0
Zotu1583	0	0	0	0	0	0	0	0	0	0	0	0	0	0	0	0	2	3	0	0	0	0	0	0	1	0	0	0	0	0	0	0	0	0	0	0	0	0	0	0	0	0	6	0	0	0	0	0	0
Zotu1585	0	0	0	0	1	0	0	0	0	0	0	0	0	0	0	0	5	0	0	0	0	0	0	0	0	0	0	0	0	0	0	0	0	0	0	0	0	0	0	0	0	0	0	0	0	0	0	0	0
Zotu159	92	0	18	0	1	10	8	0	5	7	8	7	3	0	16	3	13	145	101	2	12	10	19	44	2	11	2	3	14	0	0	7	12	0	1	3	2	21	0	6	0	12	4	2	33	0	0	17	14
Zotu1591	0	0	0	1	0	0	0	0	0	0	0	0	0	0	0	0	0	0	0	0	0	0	112	0	0	0	0	0	0	0	0	0	0	0	0	0	0	0	0	0	0	0	0	0	0	0	0	0	0
Zotu1593	0	0	0	0	0	0	0	0	4	0	0	0	0	0	0	0	0	0	0	0	0	0	0	0	0	0	0	0	0	0	0	0	0	0	0	0	0	0	0	0	0	0	0	0	0	0	0	0	0
Zotu1594	0	0	0	0	0	0	0	0	0	0	0	0	0	0	0	0	0	0	0	0	0	0	0	0	0	0	0	0	0	0	0	0	0	0	0	0	0	4	0	0	0	0	0	0	0	0	0	0	0
Zotu1596	85	0	0	0	0	0	0	0	2	0	0	0	0	0	0	0	0	0	0	0	0	0	0	0	0	0	0	0	0	0	0	0	0	0	0	0	0	0	0	0	0	0	0	0	0	0	0	0	0
Zotu16	0	0	12	0	0	0	0	131	12	0	1	0	4	0	0	0	0	0	0	17	7	0	56	6619	0	0	0	0	0	1	0	0	0	0	254	0	0	5	1	0	0	0	0	1	0	173	0	7	0
Zotu160	23	55	0	0	222	48	0	29	47	3	0	16	0	0	176	176	15	37	0	1	42	165	0	0	0	48	3	0	72	0	0	1	0	0	25	0	0	0	0	0	2	0	24	18	0	0	0	5	0
Zotu161	0	0	0	16	0	0	0	0	108	0	2	0	0	0	33	4	1	0	0	0	0	37	84	0	14	0	0	0	0	0	0	0	0	3	39	0	0	126	0	112	0	44	1	0	0	3	0	36	21
Zotu1611	0	0	0	0	0	0	0	0	0	0	0	0	0	0	0	0	0	0	0	0	0	0	0	0	0	0	0	0	0	0	0	0	0	0	0	0	0	0	0	0	0	0	0	0	0	0	0	0	0
Zotu1616	0	0	0	0	0	0	0	0	0	0	0	0	0	0	0	0	0	0	0	0	0	0	0	0	0	10	0	0	0	0	0	0	0	0	0	0	0	0	0	0	0	0	0	0	0	0	5	0	0
Zotu162	0	0	0	0	0	0	0	2	0	67	0	0	0	0	0	0	0	29	0	0	4	0	0	0	0	0	1	0	0	0	0	0	0	2	0	0	0	0	0	0	0	0	21	0	0	0	0	0	0
Zotu1627	0	0	0	0	0	0	0	0	0	0	0	0	0	0	0	0	0	0	0	0	0	0	0	0	0	0	0	0	0	0	0	0	0	0	0	0	0	0	0	0	0	0	0	0	0	0	0	0	0
Zotu163	79	10	0	170	209	32	0	9	64	3	7	78	0	1	82	80	9	27	0	2	19	73	156	5	0	29	9	0	80	0	1	0	8	3	0	5	1	41	1	0	12	307	12	10	10	3	7	10	226
Zotu164	0	0	0	0	33	0	0	18	24	0	0	11	0	0	4	506	1	0	0	0	20	25	77	0	0	8	0	0	1	0	0	0	0	0	28	0	0	71	0	257	0	357	3	5	0	1	0	22	34
Zotu165	0	0	0	0	5	0	0	2	54	0	0	0	3	0	19	377	0	0	20	0	44	18	95	0	1	40	0	0	0	0	0	0	0	0	0	0	0	299	0	105	0	46	0	0	0	3	0	6	34
Zotu1650	0	0	0	0	0	0	0	0	0	0	0	0	0	0	0	0	0	0	0	0	0	0	0	0	0	0	0	0	0	0	0	0	0	0	0	0	0	0	0	0	0	0	0	0	0	0	0	0	0
Zotu166	153	36	0	1	144	254	0	7	2	3	6	16	0	0	4	27	24	62	0	1	34	5	6	0	7	40	0	0	38	0	0	0	0	0	6	1	0	0	0	86	14	74	20	128	2	0	23	1	70
Zotu1669	0	0	0	0	0	0	0	0	0	0	0	0	0	0	0	0	0	0	0	0	0	0	0	0	0	0	0	0	0	0	0	0	0	0	0	0	0	0	0	0	0	0	0	0	0	0	0	0	0
Zotu167	0	23	0	0	4	4	0	0	0	0	0	3	0	0	0	0	5	11	0	0	629	28	4	0	0	0	0	0	58	0	0	0	0	0	0	0	0	0	0	0	1	0	0	0	0	0	0	0	430
Zotu168	0	0	0	0	0	0	2715	0	0	0	0	0	0	0	0	0	208	0	0	27	0	0	0	0	0	0	0	0	0	0	0	0	0	0	0	0	0	0	0	0	0	0	3	0	0	0	0	0	0
Zotu169	413	20	0	10	57	101	0	1	86	2	6	27	0	0	210	119	6	3	12	0	55	72	6	0	0	33	2	0	91	0	0	0	0	1	16	0	1	46	0	0	5	36	67	0	0	0	0	1	106
Zotu1695	0	0	0	0	0	0	0	0	0	0	0	0	0	0	0	0	0	0	0	0	1	0	0	0	0	0	0	0	0	0	0	0	0	0	0	0	0	7	0	0	0	0	0	0	0	0	0	0	0
Zotu17	0	0	13	75	5	0	0	2	525	0	2	0	695	0	10	33	5	4	0	5	13	3326	303	0	0	0	65	0	40	926	0	77	0	0	576	0	169	89	615	86	0	183	8	0	0	4	0	2	0
Zotu170	0	0	2	71	0	0	0	0	134	0	0	0	2	0	22	92	0	4	0	1	10	269	0	0	16	0	0	0	54	0	0	0	0	0	38	0	0	28	0	8	0	313	0	2	0	0	0	5	1
Zotu1707	0	0	0	0	0	0	0	0	0	0	0	0	0	0	0	0	0	0	0	0	0	0	0	0	0	0	0	0	0	0	0	0	0	0	0	0	0	0	0	0	0	0	0	0	0	0	0	0	0
Zotu171	15	0	0	77	0	8	0	7	141	4	0	54	29	0	72	42	0	1	0	0	5	2	106	0	0	2	0	0	14	2	0	3	0	0	5	0	0	50	0	0	0	45	0	0	0	1	0	13	6
Zotu1712	0	0	0	0	0	20	0	10	0	0	0	0	0	0	2	0	0	0	0	0	1	0	7	0	0	5	0	0	0	0	0	0	0	0	0	0	0	0	0	0	0	0	0	0	0	0	0	0	2
Zotu1713	84	0	0	0	0	0	0	3	0	0	0	0	0	0	0	4	0	0	0	0	0	0	0	0	0	0	0	0	0	0	0	0	0	0	0	0	0	0	0	0	0	0	0	0	0	0	0	0	0
Zotu172	0	35	0	15	6	24	3	5	0	0	19	0	0	0	78	35	32	25	90	9	25	62	1	0	1	7	0	3	0	0	0	0	0	9	47	0	0	0	0	0	0	0	0	3	0	1	0	24	25
Zotu173	0	0	0	0	0	0	0	0	0	1	0	0	0	0	0	3	0	0	0	0	0	0	0	0	0	0	0	35	0	0	0	0	0	0	0	0	0	0	0	0	0	0	0	0	0	0	0	0	0
Zotu174	0	41	0	39	0	2	0	0	0	0	0	0	0	0	0	0	0	1	0	1	0	0	0	0	0	6	0	0	0	0	1	0	0	1	0	0	0	0	0	0	42	0	1	0	0	0	0	0	0
Zotu1748	0	0	0	0	0	0	0	0	0	0	0	0	0	0	0	0	1	0	0	0	1	0	0	0	0	4	0	0	0	0	0	0	0	0	0	0	0	0	0	0	0	0	0	0	0	0	0	0	0
Zotu175	0	0	0	0	0	0	0	0	0	0	0	0	0	0	0	89	0	0	6	4	0	5	0	0	0	0	0	0	5	0	0	0	0	0	4	0	0	18	0	15	0	1	0	0	0	0	0	0	0
Zotu176	0	86	0	0	78	218	0	0	0	1	16	0	0	0	1	1	6	40	0	4	19	15	0	0	0	0	2	0	29	0	0	0	0	0	0	0	0	0	0	0	27	0	17	0	11	0	36	0	6
Zotu1763	0	0	0	0	0	0	0	0	1	0	0	0	0	0	0	0	0	0	0	0	0	0	0	0	0	0	0	0	0	0	0	0	0	0	0	0	0	0	0	0	0	0	0	0	0	0	0	0	0
Zotu1765	0	0	0	0	0	0	0	0	0	0	0	0	0	0	0	0	0	0	0	0	0	0	0	0	0	0	0	0	0	0	0	0	0	0	0	0	0	0	0	0	0	0	0	0	0	0	0	0	0
Zotu177	0	0	0	0	0	0	0	0	0	0	0	0	0	0	53	0	0	0	0	0	0	0	0	0	0	0	0	0	0	0	0	0	0	0	0	0	0	0	0	0	0	0	0	0	0	0	0	0	0
Zotu1771	0	0	0	0	0	0	0	0	0	0	0	0	0	0	0	0	0	0	0	0	0	0	0	0	0	0	0	0	0	0	0	0	0	0	0	0	0	0	0	0	0	0	0	0	0	0	0	0	0
Zotu178	0	0	0	4	0	0	0	0	132	0	0	0	0	0	0	0	0	0	0	2	0	3	15	0	0	0	0	0	0	0	0	0	0	0	6	0	0	0	0	415	0	139	0	0	0	8	0	0	0
Zotu1788	0	0	0	0	0	0	0	0	0	0	0	0	0	0	0	0	0	0	0	0	0	0	0	0	0	0	0	0	20	0	0	0	0	0	0	0	0	0	0	0	0	0	2	0	0	0	0	0	0
Zotu179	84	195	0	6	48	55	0	0	75	3	0	0	7	0	5	2	55	48	0	0	102	88	14	0	0	82	0	0	138	0	0	0	0	0	1	0	0	0	0	0	0	0	34	0	0	0	0	4	0
Zotu18	0	0	0	84	0	0	0	201	1790	0	17	0	0	0	297	1932	4	8	7	32	2	255	921	0	0	113	3	0	5	1	35	14	0	5	382	0	9	803	0	1697	0	1256	1	0	0	38	0	51	4
Zotu180	57	0	0	2	8	32	0	20	87	4	1	0	21	0	43	0	14	5	1	15	0	16	0	1	0	0	0	0	14	0	0	17	7	2	0	0	0	0	0	34	0	161	3	1	0	0	0	26	0
Zotu1800	0	0	0	0	0	0	0	0	0	0	0	0	0	0	0	0	0	0	0	0	0	0	0	0	0	0	0	0	0	0	0	0	0	0	0	0	0	0	0	0	0	0	0	0	0	0	0	0	0
Zotu1804	0	0	0	0	0	0	0	0	0	0	0	0	0	0	0	0	0	0	0	0	0	0	0	0	0	0	0	0	0	0	0	0	0	0	0	0	0	0	0	0	0	0	0	0	0	0	0	0	0
Zotu181	0	297	0	0	12	797	1	1	0	3	1	0	0	8	0	0	15	19	0	1	41	0	0	2	12	17	0	0	114	0	0	0	0	14	13	2	0	0	0	0	21	4	22	13	8	0	1	0	62
Zotu1813	0	0	0	0	0	0	0	0	0	0	0	0	0	0	0	0	0	0	16	0	0	0	0	0	0	0	0	0	0	0	0	0	0	0	0	0	0	0	0	0	0	0	0	0	0	0	0	0	0
Zotu182	0	14	0	0	263	27	0	2	0	1	0	25	0	1	0	0	26	11	0	0	15	2	0	0	0	0	0	0	6	0	0	2	1	0	0	0	0	0	0	0	28	6	24	10	0	0	2	0	99
Zotu1824	0	0	0	0	0	0	0	0	0	0	0	0	0	0	0	0	0	0	0	0	0	0	0	0	0	0	0	0	0	0	0	0	0	0	0	0	0	0	0	0	0	0	0	0	0	0	0	0	0
Zotu1827	0	0	0	0	0	0	0	0	0	0	0	0	0	0	0	0	1	0	0	0	0	0	0	0	0	0	0	0	0	0	0	0	0	0	0	0	0	0	0	0	0	0	0	0	0	0	0	0	0
Zotu183	0	0	0	0	0	0	0	0	0	0	1	10	0	0	0	0	0	0	0	0	0	108	0	0	0	0	0	0	0	0	0	0	0	0	0	0	9	0	0	0	0	0	0	0	0	0	0	0	0
Zotu1834	5	0	0	0	0	0	0	0	0	0	0	0	0	0	0	0	2	0	0	0	0	0	0	0	0	0	0	0	0	0	0	0	0	0	0	0	0	0	0	0	0	0	37	0	0	0	0	0	0
Zotu1836	0	0	0	0	0	0	0	0	0	0	0	0	0	0	5	0	0	0	0	0	1	0	0	0	0	0	0	0	0	0	0	0	0	0	0	0	0	0	0	0	0	0	0	0	0	0	0	0	0
Zotu184	15	28	0	22	6	219	6	71	4	86	2	20	3	1	33	44	23	0	0	3	81	37	8	0	0	0	1	0	0	0	0	6	2	0	114	0	0	0	0	0	0	25	18	19	0	0	0	14	0
Zotu185	173	0	0	54	0	14	0	5	104	19	3	1	12	0	484	4	20	3	18	4	8	1	53	0	0	24	0	0	387	0	0	3	0	1	105	0	0	74	0	0	0	57	6	0	0	0	0	0	21
Zotu186	2	30	0	4	20	8	0	29	37	0	11	58	0	2	43	80	8	1	3	2	5	22	111	0	0	11	4	0	1	0	0	0	2	5	4	0	0	0	0	0	2	30	2	13	4	1	0	9	36
Zotu187	0	0	0	0	0	0	0	0	0	0	0	0	0	0	0	0	0	0	0	0	0	0	0	0	0	0	0	0	0	0	0	0	0	0	0	0	0	3	0	0	0	0	0	0	0	0	0	0	0
Zotu188	0	65	0	11	2	37	0	11	0	12	5	47	0	0	4	0	3	34	0	0	16	14	0	0	0	9	1	0	59	0	0	0	0	0	0	0	0	0	1	0	0	0	9	1	0	0	34	1	62
Zotu189	65	30	0	0	115	187	0	1	19	0	11	59	6	0	3	0	16	28	0	2	19	15	20	0	2	5	8	0	118	1	0	0	0	1	0	0	0	0	0	26	2	27	6	51	0	1	6	0	14
Zotu1891	0	0	0	0	0	0	0	0	0	0	0	0	0	0	0	0	0	0	3	0	0	0	0	0	0	0	0	0	0	0	0	0	0	0	0	0	0	0	0	9	0	0	0	0	0	0	0	1	0
Zotu19	0	0	0	0	0	3	59	204	0	0	0	129	63	11	0	0	3806	1	0	168	28	10	0	0	0	0	0	0	61	98	0	0	0	0	1	0	0	0	0	0	0	0	0	3	0	19	0	0	0
Zotu190	78	113	0	11	34	45	0	26	8	10	9	34	0	0	70	0	39	10	21	2	44	36	84	0	5	18	5	0	40	0	0	0	0	0	4	0	1	0	0	0	2	0	11	3	0	3	0	9	29
Zotu1903	0	0	0	0	80	16	0	0	0	1	0	0	0	0	0	0	20	0	0	0	14	21	0	0	0	0	0	0	0	0	0	2	0	0	3	0	0	0	0	0	2	0	2	0	0	0	0	0	0
Zotu191	64	78	0	0	11	325	1	9	10	26	11	39	0	1	19	27	59	49	0	0	109	4	0	0	10	3	0	0	82	0	0	4	1	1	6	0	0	136	0	0	1	92	26	23	0	0	1	5	83
Zotu192	0	0	0	5	0	0	0	0	153	0	0	0	0	0	0	68	0	0	0	1	0	0	20	0	0	0	1	0	0	0	0	0	0	1	9	0	1	45	0	0	0	317	0	0	0	5	0	0	0
Zotu193	0	14	0	58	0	0	0	4	29	8	0	0	6	0	38	0	0	0	0	0	2	0	790	0	0	22	0	0	0	0	0	0	0	0	7	0	0	0	0	0	0	9	1	0	0	0	1	0	51
Zotu194	0	0	0	0	0	0	0	0	0	0	0	0	0	0	0	0	0	0	0	0	0	0	0	0	0	0	0	0	0	0	0	0	0	0	0	0	0	0	0	0	0	0	0	0	0	0	0	0	0
Zotu1941	0	0	0	0	0	0	0	0	0	0	0	0	0	0	0	0	1	0	0	0	0	0	0	0	0	0	0	0	0	0	0	0	0	0	0	0	0	0	0	0	0	0	0	0	0	0	0	0	0
Zotu195	0	0	0	0	0	0	0	0	0	0	0	0	0	0	4	0	0	0	0	0	0	0	0	0	0	15	0	0	0	0	0	0	0	0	0	0	0	0	0	0	0	0	0	0	0	0	0	0	0
Zotu1957	0	0	0	0	0	0	0	0	0	0	0	0	0	0	0	0	0	0	0	0	0	0	0	0	0	0	0	0	0	0	0	0	0	0	0	0	0	0	0	0	0	0	0	0	0	0	0	0	0
Zotu196	0	0	0	19	0	0	0	0	0	0	1	0	0	0	0	0	0	0	0	0	0	0	29	0	0	0	0	0	0	0	0	0	0	0	643	0	2	12	0	0	0	23	0	0	0	0	0	0	0
Zotu1968	0	0	0	0	0	0	0	0	0	0	0	0	0	51	0	0	0	0	0	0	0	0	0	0	0	0	0	0	0	0	0	0	0	0	0	0	0	0	0	0	0	0	0	0	0	0	0	0	0
Zotu197	0	0	0	40	0	0	0	5	6	0	0	0	7	0	38	20	2	0	0	2	2	4	0	0	0	0	0	0	1	0	0	0	0	0	0	0	0	11	0	0	0	9	3	0	0	3	0	1	0
Zotu1977	0	0	0	0	0	0	0	0	0	0	0	0	0	0	0	0	0	0	0	0	0	0	0	0	0	0	0	0	0	0	0	0	0	0	0	0	0	0	0	0	0	0	0	0	0	0	0	0	0
Zotu198	0	0	0	10	0	0	0	0	0	0	0	0	0	0	0	0	0	0	0	0	0	0	1	0	0	0	0	0	0	0	0	0	0	0	0	0	0	0	0	0	0	2343	0	0	0	0	0	0	0
Zotu1987	0	0	0	0	0	0	0	0	0	0	0	0	0	0	0	0	2	0	0	0	0	0	0	0	0	0	0	0	0	0	0	0	0	0	0	0	0	0	0	0	0	0	0	0	0	0	0	0	0
Zotu199	0	201	0	0	0	97	0	0	0	24	1	232	0	2	2	0	0	5	0	0	0	35	0	0	0	7	0	0	9	0	0	0	0	0	0	0	0	0	0	0	0	0	5	0	0	0	0	0	0
Zotu2	0	2	0	37863	0	1	30	0	0	27236	0	0	0	0	79	0	0	18965	41540	3440	27094	0	0	29758	0	0	59	0	0	0	5747	0	16144	0	0	44089	1894	0	182	0	0	0	10	18607	31822	0	0	52698	0
Zotu20	0	0	0	0	1	0	0	0	0	0	0	0	0	0	0	0	1	1	0	4	0	0	0	0	0	0	0	0	0	0	0	0	392	0	0	4546	0	0	0	0	0	0	0	0	490	0	0	0	0
Zotu200	0	0	0	3	0	12	0	0	0	9	0	0	17	0	1	0	0	0	0	0	19	0	5	0	0	0	0	0	0	0	0	0	0	0	0	0	0	0	0	0	0	0	0	0	0	0	0	0	0
Zotu201	17	20	0	0	32	8	0	4	0	0	0	26	0	0	80	44	1	113	0	0	12	61	0	0	8	0	0	0	63	0	0	0	0	0	0	0	0	0	0	0	1	49	1	43	0	0	0	1	21
Zotu202	0	0	0	0	0	0	0	0	0	0	0	0	0	0	0	0	0	0	0	0	0	0	0	0	0	0	0	0	0	0	0	0	0	0	0	0	0	0	0	0	0	0	0	0	0	0	185	0	0
Zotu203	0	0	0	38	0	6	0	35	14	0	3	6	0	0	1	112	0	0	6	0	0	18	207	0	11	27	2	0	25	0	1	15	0	0	11	0	0	40	0	70	1	255	0	1	0	3	0	2	0
Zotu204	10	65	0	0	48	129	0	1	0	5	25	111	0	0	31	24	8	48	0	14	8	12	0	0	0	22	0	0	85	0	0	0	0	0	6	0	0	0	0	0	0	78	8	5	3	1	49	0	16
Zotu2044	0	0	0	0	0	0	0	0	0	0	0	0	0	0	0	0	1	0	0	0	0	1	0	0	0	0	0	0	0	0	0	0	0	0	0	0	0	0	0	0	0	0	50	0	0	0	0	0	0
Zotu205	0	111	0	1	50	21	0	0	3	1	0	3	0	0	5	0	15	12	0	0	24	2	1	0	2	1	1	0	179	0	1	0	0	2	0	0	0	0	0	0	6	0	9	15	0	0	3	0	19
Zotu206	0	0	0	0	0	0	0	0	0	0	0	0	0	0	0	0	0	0	0	0	0	0	0	0	0	0	0	0	0	0	0	0	0	0	0	0	0	0	0	0	0	0	0	0	0	0	201	0	0
Zotu207	10	2	0	0	18	0	0	2	45	2	0	0	0	0	27	66	1	9	0	0	4	5	10	0	0	16	0	0	164	0	0	0	0	0	2	0	0	44	0	74	0	133	4	2	0	1	0	0	152
Zotu208	0	15	0	4	146	20	0	0	0	4	2	0	0	0	77	0	27	8	0	1	147	49	5	0	0	27	0	0	21	0	1	0	5	0	0	1	0	76	0	0	0	0	43	0	3	0	0	4	12
Zotu209	0	0	0	11	0	87	0	0	0	0	0	0	0	0	0	0	0	4	0	0	0	0	0	0	0	0	8	31	0	0	0	0	0	0	3	0	0	0	0	0	0	2	0	0	0	1	0	0	0
Zotu2096	0	0	0	0	0	0	0	0	0	0	0	0	0	0	0	0	0	0	0	0	0	0	0	0	0	0	0	0	0	0	0	0	0	0	0	0	0	0	0	0	0	0	0	0	0	0	0	0	0
Zotu21	142	1013	0	141	612	430	0	100	486	141	55	1109	0	0	231	96	50	239	0	34	437	617	2267	0	33	144	21	2	1748	1	4	12	17	2	586	7	2	66	0	84	23	883	39	20	21	36	0	20	523
Zotu210	0	21	0	172	31	1	0	0	0	0	0	0	0	1	85	0	10	10	19	2	0	30	0	0	0	28	0	0	9	0	0	0	0	0	0	0	4	221	0	0	0	0	1	0	0	0	0	4	22
Zotu2105	0	0	0	0	0	0	0	0	0	0	0	0	0	0	0	0	0	0	0	0	0	0	0	0	0	0	0	0	0	0	0	0	0	0	0	0	0	0	0	0	0	0	0	0	0	0	0	0	0
Zotu211	0	0	0	39	0	0	0	22	312	0	0	0	0	0	12	30	0	0	0	1	0	0	392	0	0	0	6	0	0	1	0	18	0	0	14	0	0	5	126	29	0	45	0	0	0	1	0	7	0
Zotu212	75	0	0	11	16	5	0	51	7	3	73	0	0	0	41	12	1	0	9	1	8	27	4	0	0	84	4	0	11	0	4	2	0	1	9	0	3	7	0	0	0	11	8	2	0	2	0	1	6
Zotu213	0	100	0	0	25	131	0	5	0	0	3	17	0	0	0	0	28	30	0	1	20	5	29	0	26	8	11	0	69	0	0	0	1	0	0	0	0	0	2	0	6	1	19	18	1	0	19	2	13
Zotu214	0	3	0	13	31	0	3	0	45	0	4	0	0	0	0	111	1	6	0	2	2	0	29	0	0	24	0	0	0	0	0	0	0	4	26	0	0	94	0	20	4	274	0	2	0	5	0	0	26
Zotu2152	0	0	0	0	0	0	0	0	0	0	0	0	0	0	0	0	0	0	0	0	0	0	0	0	0	0	0	0	0	0	0	0	0	0	0	0	0	0	0	0	0	0	0	0	0	0	0	0	0
Zotu216	0	0	0	0	0	0	0	0	0	0	0	0	0	0	0	0	0	0	0	0	0	0	0	0	0	0	0	0	0	0	0	0	0	0	0	0	0	0	0	0	0	0	0	0	0	0	0	0	0
Zotu2165	0	0	0	0	0	0	0	0	0	0	0	0	0	0	0	0	3	0	0	0	1	0	0	0	0	0	0	0	5	0	0	0	0	0	0	0	0	0	0	0	0	0	0	0	0	0	0	0	0
Zotu2166	0	0	0	0	0	0	0	0	0	0	0	0	0	0	0	0	1	0	0	0	3	0	0	0	0	0	0	0	0	0	0	0	0	0	0	0	0	0	0	0	0	0	0	0	0	0	0	0	0
Zotu217	0	178	0	0	70	30	0	0	0	0	0	11	0	0	0	0	40	115	0	0	35	1	0	0	0	4	0	0	300	0	0	0	0	0	0	1	0	0	0	0	11	0	13	8	10	0	0	0	68
Zotu218	169	59	0	5	49	7	2	0	0	9	0	0	0	0	67	0	9	13	0	0	31	4	0	0	13	0	0	0	43	0	0	1	0	0	0	0	0	0	0	0	7	18	27	0	0	0	0	0	15
Zotu219	30	0	0	16	0	0	0	0	69	0	3	0	0	0	0	0	2	2	0	3	0	0	0	6	0	5	0	0	12	0	0	0	0	2	53	0	0	25	0	20	0	91	1	4	0	0	0	4	0
Zotu22	0	0	0	1	0	0	0	1	0	0	1120	1	17	2644	0	11	0	0	0	22	12	45	0	0	0	0	73	0	0	1	0	0	0	0	2754	0	0	12	0	0	0	27	0	12247	0	855	0	7	0
Zotu220	0	0	0	1	0	0	0	1808	0	0	0	0	0	2	0	0	0	0	0	1	0	0	2	0	108	0	0	0	0	0	0	0	0	0	0	0	0	0	0	0	0	0	0	0	0	405	0	0	0
Zotu221	82	0	0	6	12	0	0	0	15	0	2	9	0	0	8	268	0	13	6	0	54	63	0	0	25	10	1	0	22	0	0	0	0	2	0	0	1	353	0	0	0	0	0	3	0	0	0	55	0
Zotu2215	0	0	0	0	0	0	0	0	0	0	0	0	0	0	0	0	0	0	0	0	0	0	0	0	0	0	0	0	0	0	0	0	0	0	0	0	0	71	0	0	0	0	0	0	0	0	0	0	0
Zotu222	0	0	0	0	0	9	0	0	3	0	0	0	146	0	0	0	3	2	0	0	5	0	0	6	0	0	0	0	0	0	0	0	0	0	0	0	0	0	0	0	0	0	0	0	0	0	0	0	12
Zotu223	0	0	0	4	0	0	0	0	0	0	0	0	2	0	0	0	0	0	0	0	0	0	0	0	0	0	0	0	0	0	0	0	0	0	0	0	0	0	0	0	0	0	0	0	0	0	0	0	0
Zotu2235	0	0	0	0	0	0	0	0	0	0	0	0	0	0	0	0	0	0	0	0	0	0	0	0	0	0	0	0	0	0	0	0	0	0	0	0	0	0	0	0	0	0	0	0	0	0	0	0	0
Zotu224	0	0	0	0	0	0	0	0	0	0	0	0	0	0	0	0	0	0	0	0	0	0	0	0	0	0	0	0	0	0	0	0	0	0	0	0	0	0	0	0	0	0	0	0	0	0	0	0	0
Zotu2243	0	0	0	0	0	0	0	0	0	0	0	0	0	0	0	0	0	0	0	0	0	0	0	0	0	0	0	0	0	0	0	0	0	0	0	0	0	0	0	0	0	0	0	0	0	0	0	0	0
Zotu225	0	0	0	0	0	0	0	3	0	0	0	50	0	0	0	0	1	0	0	0	5	0	0	0	0	0	0	0	0	0	0	0	0	0	0	0	0	0	0	0	0	0	0	0	0	0	0	2	0
Zotu226	0	0	0	0	0	0	0	0	0	0	0	0	0	0	0	0	0	0	0	0	0	0	0	0	0	0	0	0	0	0	0	0	0	0	0	0	23	0	0	0	0	0	0	0	0	0	0	803	0
Zotu227	0	0	0	8	16	10	0	0	30	0	2	15	0	0	3	259	0	0	0	0	2	4	18	0	0	3	1	0	17	0	0	0	0	2	0	0	0	0	0	0	0	164	7	0	0	0	0	2	29
Zotu228	2	0	0	43	89	16	4	1	6	2	1	2	0	0	25	0	35	14	0	0	9	5	0	0	0	0	2	0	47	0	0	0	0	0	0	0	0	0	0	0	8	1	25	8	0	0	0	0	73
Zotu229	0	56	0	0	20	92	0	0	0	6	0	0	0	0	128	0	2	0	0	1	19	0	0	0	0	13	0	0	546	0	0	0	0	3	0	0	0	0	0	0	0	0	153	0	0	0	0	0	11
Zotu23	0	0	0	0	0	18	0	0	0	0	4	0	0	9	0	0	0	0	0	0	0	0	0	0	0	0	0	0	0	0	0	0	0	0	2	0	0	0	0	0	0	0	0	26	0	2	0	0	0
Zotu230	0	22	0	6	6	156	0	6	0	4	112	0	0	0	1	0	0	0	0	8	3	43	0	0	0	0	2	17	0	0	0	0	0	0	26	0	0	0	0	0	0	0	1	0	0	0	188	1	0
Zotu2314	0	0	0	2	0	0	0	0	0	0	0	0	0	0	0	0	0	0	0	0	0	0	0	0	0	0	0	0	0	0	0	0	0	0	0	0	0	0	0	0	0	0	0	0	0	0	0	0	0
Zotu232	30	23	0	0	11	76	0	0	0	3	0	0	0	0	14	0	0	7	0	0	57	52	0	0	12	0	0	0	129	0	0	0	0	1	0	0	0	0	0	42	3	0	4	0	0	0	0	0	0
Zotu233	0	0	0	8	1	3	0	5	8	0	0	0	0	0	12	145	0	0	0	0	1	171	0	0	0	0	0	0	1	0	0	10	0	0	5	0	0	1	0	0	0	239	0	0	0	0	0	15	0
Zotu234	0	0	0	0	0	0	0	0	0	0	0	0	0	0	0	0	0	0	0	0	0	0	0	0	0	0	0	0	0	0	0	0	0	0	0	0	0	0	0	0	0	0	0	0	0	0	0	0	0
Zotu2349	0	0	0	0	0	0	0	0	0	0	0	0	0	0	0	0	0	0	0	0	0	0	0	0	0	0	0	0	0	0	0	0	0	0	0	0	0	0	0	0	0	0	0	0	0	0	0	0	0
Zotu235	0	0	0	0	0	0	0	0	12	0	0	0	0	0	2	0	0	0	23	0	0	0	0	0	0	0	0	0	0	0	0	0	0	0	0	0	0	0	0	0	0	0	0	0	0	0	0	32	0
Zotu236	0	0	0	0	0	0	0	0	0	0	0	0	0	0	12	0	0	0	0	18	0	0	0	0	0	0	0	0	0	0	0	0	0	0	442	0	0	23	0	0	0	19	0	0	0	0	0	0	0
Zotu237	0	0	0	0	0	0	0	0	0	0	0	0	0	0	0	0	0	0	0	0	0	0	0	0	0	0	0	0	0	0	0	0	0	0	0	0	0	0	0	0	0	0	0	0	0	0	0	0	0
Zotu238	18	69	0	0	0	11	36	13	0	40	56	22	0	0	24	0	214	37	0	2	18	18	0	0	0	0	0	0	0	0	0	0	0	1	0	0	0	0	0	0	0	0	11	0	0	0	0	2	0
Zotu239	0	0	0	5	0	0	0	36	3	0	0	0	0	0	2	11	0	0	0	0	1	0	1	0	0	0	0	0	2	0	0	0	0	0	16	0	0	0	0	0	0	112	0	2	0	3	0	0	0
Zotu24	0	0	0	0	0	0	0	0	0	0	0	0	0	0	0	0	0	0	0	0	0	0	0	0	0	0	0	0	0	0	0	0	0	0	0	0	0	0	0	0	0	0	0	0	0	0	0	0	0
Zotu240	0	0	0	23	0	0	0	15	59	0	1	0	0	0	0	0	0	0	0	0	0	4	312	0	0	0	0	0	0	0	0	0	0	0	5	0	0	7	0	0	0	543	0	0	0	2	0	0	0
Zotu241	0	0	0	13	0	0	0	4	52	0	4	0	0	0	0	91	0	1	0	1	0	6	28	0	0	11	0	0	0	0	0	0	0	0	12	0	0	43	0	5	0	121	0	1	0	5	0	0	2
Zotu242	0	0	0	0	0	1	0	0	0	0	0	0	0	0	0	0	0	0	0	0	0	0	0	0	0	0	0	0	0	0	0	0	0	0	0	0	0	2	0	0	0	0	0	0	0	0	41	0	0
Zotu243	38	129	0	0	51	129	0	0	6	0	2	7	1	0	21	0	1	0	0	0	13	4	6	0	3	39	0	0	8	0	0	0	2	13	1	0	0	0	0	0	2	31	83	9	14	0	7	0	0
Zotu244	143	7	0	11	4	4	0	7	26	0	0	0	0	0	57	108	3	2	0	0	4	6	0	0	0	18	0	0	149	0	0	0	0	0	0	0	0	0	0	0	1	62	1	4	0	0	4	4	89
Zotu245	0	0	0	0	111	4	0	5	0	0	0	0	0	0	53	0	17	1	0	0	15	11	0	0	0	0	0	0	78	0	0	0	0	0	0	0	0	3	0	0	2	0	5	7	0	0	0	2	0
Zotu2455	0	0	0	0	0	0	0	0	0	0	0	0	0	0	0	0	0	0	0	0	0	0	0	0	0	0	0	0	0	0	0	0	0	0	0	0	0	0	0	0	0	0	0	0	0	0	0	0	0
Zotu246	0	36	0	0	167	33	0	0	0	0	0	7	0	0	4	0	3	2	0	0	5	3	1	0	0	9	0	0	76	0	0	0	0	0	0	0	0	0	0	0	0	0	13	0	0	0	0	0	2
Zotu247	0	4	0	0	0	5	0	0	0	0	0	0	0	0	0	0	0	0	0	0	0	0	0	0	0	0	11	0	0	0	0	0	0	0	3	0	0	0	1449	0	0	0	1	0	0	6	0	0	0
Zotu2475	0	0	0	0	0	0	0	0	0	0	0	0	0	0	0	0	0	0	0	0	0	0	0	0	0	0	0	0	0	0	0	0	0	0	0	0	0	0	0	0	0	0	0	0	0	0	0	0	0
Zotu248	2	0	0	0	69	15	0	0	0	2	0	0	0	0	0	0	22	8	0	0	87	0	0	0	0	15	0	0	356	0	0	0	0	0	0	0	0	0	0	0	3	0	2	1	0	0	0	0	103
Zotu249	0	0	0	0	0	0	0	0	0	0	0	0	0	0	0	0	0	0	0	0	0	0	0	0	0	0	0	0	0	0	0	0	0	0	0	0	0	0	0	0	0	0	0	0	0	0	0	0	0
Zotu2493	0	0	0	0	0	0	0	0	0	0	0	0	0	0	0	0	0	0	0	0	0	0	0	0	0	0	0	0	0	0	0	0	0	0	0	0	0	0	0	0	0	0	0	0	0	0	0	0	0
Zotu25	0	0	0	0	0	0	0	0	0	0	0	0	0	0	0	0	0	0	0	0	2	0	0	0	0	0	0	0	0	0	0	0	0	0	0	0	0	0	0	0	0	0	0	0	0	0	0	0	21023
Zotu250	0	0	0	0	26	0	0	3	0	0	0	18	0	0	2	140	0	0	0	3	17	1	34	0	0	17	0	0	0	0	0	0	0	0	8	0	0	34	0	62	0	181	3	0	0	2	0	11	119
Zotu251	0	0	0	0	0	0	0	0	0	0	0	0	0	0	64	0	0	0	0	0	0	0	0	0	0	0	0	0	0	0	0	0	0	0	0	0	0	0	0	0	0	0	0	0	0	0	0	0	0
Zotu252	0	0	0	0	0	0	0	0	0	0	0	0	0	0	0	0	0	0	0	0	0	0	0	0	0	0	0	0	0	0	0	0	0	0	0	0	0	0	0	0	0	0	0	0	0	0	0	0	0
Zotu253	0	0	0	0	0	0	0	0	0	0	0	0	0	0	39	0	0	0	0	0	0	0	0	0	0	0	0	0	0	0	0	0	0	0	0	0	0	0	0	0	0	0	0	0	0	0	0	0	0
Zotu254	0	0	0	0	0	0	0	0	0	0	0	0	0	0	0	0	0	0	0	0	0	0	0	0	0	0	0	0	0	0	0	0	0	0	0	0	0	0	0	0	0	0	0	0	0	0	0	0	0
Zotu255	0	0	0	0	0	0	0	0	0	0	0	0	0	0	0	0	0	0	0	0	0	0	0	0	0	0	0	0	0	0	0	0	0	0	0	0	0	0	0	0	0	0	0	0	0	0	0	0	0
Zotu2556	0	0	0	2	0	0	0	0	0	0	0	0	2	0	0	0	0	0	0	0	0	0	0	0	0	0	0	0	0	0	0	0	0	0	0	0	0	0	0	0	0	0	0	0	0	0	0	0	0
Zotu256	43	0	0	26	0	0	0	0	28	0	3	0	4	0	53	71	0	19	0	1	7	9	21	0	7	17	0	0	24	0	0	0	0	0	0	0	0	14	0	0	1	73	0	3	0	4	0	0	0
Zotu2560	0	0	0	0	0	0	0	0	0	0	0	0	0	0	0	0	0	0	0	0	0	0	0	0	0	0	0	0	0	0	0	0	0	0	0	0	0	0	0	0	0	0	0	0	0	0	0	0	0
Zotu257	0	0	0	0	0	0	0	0	0	0	0	0	0	0	0	0	0	0	0	0	0	0	0	0	0	0	0	0	0	0	0	0	0	0	0	0	0	0	0	0	0	0	0	0	0	0	0	0	0
Zotu258	0	0	0	0	0	0	0	0	12	0	0	0	0	0	0	102	0	0	0	1	0	9	24	0	15	2	0	0	0	0	2	0	0	0	7	0	2	0	0	39	0	6	0	1	0	0	0	0	0
Zotu259	0	117	0	5	0	25	0	21	0	26	0	141	0	0	8	0	29	14	0	0	84	0	0	0	6	0	0	0	43	0	0	0	0	3	0	0	0	0	0	0	0	0	1	0	0	0	0	5	0
Zotu2594	0	0	0	0	0	0	0	0	0	0	0	0	0	0	0	0	0	0	0	0	0	0	0	0	0	0	0	0	0	0	0	0	0	0	0	0	0	0	0	0	0	0	0	0	0	0	0	3	0
Zotu26	597	193	0	307	666	459	11	422	613	176	206	298	2	4	702	232	142	143	49	41	445	392	1628	20	53	174	56	0	1582	0	7	61	11	43	211	10	9	291	3	78	112	1188	259	187	19	59	4	91	912
Zotu260	0	0	0	4	0	0	0	8	2	0	0	0	0	0	0	73	0	0	0	0	0	4	40	0	0	0	0	0	0	0	0	1	0	0	0	0	0	44	0	49	0	7	0	0	0	0	0	4	0
Zotu261	0	0	0	7	0	0	0	13	0	0	0	0	0	0	0	0	0	0	0	0	2	1	0	0	0	0	0	0	3	0	0	12	0	0	0	0	0	0	0	0	0	0	0	0	0	0	0	0	4
Zotu262	0	0	0	0	0	0	0	0	6	0	1	0	0	0	0	111	0	0	0	0	0	2	50	0	0	0	0	0	0	0	0	0	0	0	4	0	0	59	0	30	0	482	0	0	0	0	0	0	0
Zotu2620	0	0	0	0	0	0	0	0	0	0	0	0	0	0	0	0	1	3	0	0	0	0	0	0	0	10	0	0	0	0	0	0	3	0	0	0	0	0	0	0	0	0	1	0	0	0	0	0	0
Zotu263	0	0	0	0	0	0	0	0	128	0	0	0	0	0	1	30	0	0	0	0	0	0	15	0	0	0	0	0	0	0	0	3	0	0	0	0	0	0	0	111	0	29	0	0	0	10	0	0	0
Zotu264	0	0	0	0	0	0	0	0	0	0	0	0	0	0	0	0	0	0	0	0	0	0	0	0	0	0	0	0	0	0	0	0	0	0	0	0	0	0	0	0	0	0	0	0	0	0	0	0	0
Zotu265	40	0	0	34	0	59	0	0	2	1	0	0	0	0	14	179	10	0	0	0	21	2	114	0	0	20	0	0	14	0	0	0	6	0	9	1	3	4	0	0	0	27	1	0	0	1	0	4	0
Zotu266	146	8	0	4	14	0	0	23	26	0	4	0	0	0	28	37	2	1	0	0	0	0	72	0	0	0	0	0	0	0	0	0	0	4	13	0	0	61	0	115	1	78	4	0	0	30	0	3	32
Zotu267	0	0	0	7	6	30	0	1	0	0	6	24	10	0	6	20	1	1	0	0	2	0	0	0	0	0	0	0	15	0	0	3	0	0	1	0	0	0	0	0	0	161	0	3	0	1	0	10	19
Zotu268	0	0	0	0	0	4	0	0	2	0	0	0	0	0	0	0	0	0	0	12	13	4	5	0	0	0	0	0	0	0	4	0	0	0	0	0	0	0	0	0	0	262	0	0	0	1	0	0	0
Zotu2689	0	0	0	0	0	0	0	0	0	0	0	0	0	0	0	0	0	0	0	0	0	0	0	0	0	0	0	0	0	0	0	0	0	0	0	0	0	0	0	0	0	0	0	0	0	0	0	0	0
Zotu269	27	8	0	0	49	48	0	12	0	2	21	9	0	0	0	0	82	26	0	1	11	26	0	0	0	0	3	0	0	0	0	0	0	0	0	0	1	0	0	0	0	0	0	0	0	0	0	0	0
Zotu27	45	128	0	239	517	82	2	177	1606	15	35	670	0	0	804	132	71	53	0	7	86	325	1442	3	7	61	44	0	675	3	1	5	1	21	188	3	6	236	4	40	66	1438	99	52	10	64	16	78	340
Zotu270	305	0	0	26	0	0	0	0	0	0	1	0	1	1	19	0	1	0	0	1	3	0	0	0	0	0	0	0	43	0	0	0	0	0	0	0	0	0	0	0	0	0	9	0	0	0	0	5	15
Zotu271	33	0	0	5	0	0	0	0	0	0	0	0	0	0	0	11	0	0	0	0	0	17	0	0	0	0	0	0	94	0	0	0	0	0	5	0	0	0	0	0	0	12	0	0	0	0	0	4	16
Zotu272	111	13	0	3	70	12	0	0	2	2	1	23	0	0	60	0	8	0	0	0	4	2	1	0	0	34	1	0	0	0	0	0	0	2	0	0	0	0	0	0	8	8	45	5	5	0	0	0	9
Zotu273	0	0	0	0	76	0	0	12	0	0	1	0	0	0	0	0	11	0	0	0	16	13	2	0	0	0	0	0	0	0	0	0	2	1	36	0	0	7	0	124	5	0	1	15	0	2	0	2	42
Zotu274	0	0	0	0	0	0	0	0	0	0	0	0	0	0	0	0	0	0	0	0	0	0	0	0	0	0	0	0	0	0	0	1	0	0	0	0	0	0	0	0	0	17	0	0	0	0	0	0	0
Zotu275	0	0	0	14	0	0	0	0	0	0	0	0	0	0	0	0	0	0	0	0	0	15	2	0	0	0	0	0	0	0	0	0	0	0	1	0	0	118	0	0	0	87	0	0	0	0	0	0	0
Zotu2758	0	0	0	0	0	0	0	0	0	0	0	0	0	0	0	0	1	0	0	0	1	0	0	0	0	0	0	0	0	0	0	0	0	0	0	0	0	0	0	0	0	0	0	0	0	0	0	0	0
Zotu276	0	0	0	0	0	0	0	0	0	0	0	0	0	0	0	0	0	0	0	0	0	0	0	0	0	0	0	0	0	0	0	0	0	0	0	0	0	0	0	0	0	0	0	0	0	0	0	0	0
Zotu277	24	0	0	5	21	10	0	4	13	0	1	0	0	0	5	24	2	1	0	1	2	35	86	0	0	1	3	0	45	0	0	0	0	2	3	0	0	0	0	0	0	14	3	4	0	3	0	0	7
Zotu278	0	0	0	0	0	0	0	0	0	5	2	0	0	0	0	0	0	0	0	29	0	7	0	0	0	0	2	0	0	0	0	0	0	0	0	0	0	0	0	0	0	0	0	0	0	10	0	0	0
Zotu2785	0	0	0	0	0	0	0	0	0	0	0	0	0	0	0	0	0	0	0	0	0	0	0	0	0	0	0	0	0	0	0	0	0	0	0	0	0	5	0	0	0	0	0	0	0	0	0	0	0
Zotu279	75	0	0	2	45	0	0	0	265	0	0	0	0	0	17	24	0	0	0	0	0	5	0	0	0	0	0	0	0	0	0	0	0	0	14	0	0	138	0	0	1	0	0	3	0	0	0	1	6
Zotu2799	0	0	0	0	0	0	0	0	0	0	0	0	0	0	0	0	0	0	0	0	0	0	0	0	0	0	0	0	0	0	0	0	0	0	0	0	0	0	0	0	0	0	0	0	0	0	0	0	0
Zotu28	655	186	0	147	564	232	0	382	172	0	66	139	0	1	215	1014	39	99	0	15	133	335	619	0	18	220	11	4	328	0	5	7	8	14	141	0	3	318	0	200	45	1314	65	116	17	37	11	90	247
Zotu280	0	0	0	1	0	3	0	0	0	2	3	153	9	0	1	0	0	0	0	5	0	0	0	0	6	0	0	0	19	0	0	0	0	0	0	0	2	0	0	0	0	0	3	0	0	0	0	0	0
Zotu281	111	2	0	0	114	11	1	0	0	0	0	22	0	0	0	0	22	38	0	1	13	195	0	1	0	0	0	0	1	0	0	0	0	0	0	0	0	0	0	0	2	0	18	0	0	0	0	0	25
Zotu2813	0	6	0	0	0	0	0	0	0	0	0	0	0	0	0	0	10	0	0	0	3	1	0	0	0	0	0	0	0	0	0	7	0	0	0	0	0	0	0	0	0	0	0	0	0	1	0	1	0
Zotu282	93	49	0	0	0	70	0	12	0	41	0	25	32	0	9	0	61	24	0	0	23	0	0	0	0	0	0	0	32	0	0	14	0	0	0	0	0	0	0	0	0	7	10	0	0	0	0	0	3
Zotu283	0	14	0	8	5	0	1	0	22	0	0	37	0	0	8	57	1	0	4	0	4	0	8	8	12	28	0	1	0	1	0	10	0	0	5	0	0	0	0	0	1	28	0	0	4	1	1	1	2
Zotu284	0	4	0	0	0	44	0	9	0	0	13	0	0	0	3	0	0	0	0	8	4	2	0	0	0	0	9	3	0	0	0	0	0	0	18	0	0	0	0	0	7	0	0	0	4	0	0	2	0
Zotu285	0	0	0	9	0	0	0	1	1	0	0	0	0	0	9	0	0	6	0	0	0	6	12	0	0	14	0	0	0	0	0	1	0	0	0	0	0	1	0	22	0	0	0	0	0	0	0	4	0
Zotu286	37	74	0	0	3	50	0	0	2	0	5	33	0	0	4	0	4	2	0	0	7	4	0	0	1	0	0	0	6	0	1	0	0	0	3	2	1	0	0	0	6	2	47	2	0	0	2	0	0
Zotu287	0	7	0	0	0	0	1	0	46	0	0	0	0	0	17	14	17	1	0	0	0	1	111	0	0	0	0	0	0	0	0	0	0	2	2	0	1	28	0	0	2	621	2	6	0	0	0	6	12
Zotu288	0	42	0	0	2	17	0	0	0	0	0	8	0	0	30	0	7	0	15	2	0	3	0	0	0	12	0	0	0	0	0	0	0	7	0	0	0	0	0	0	0	0	13	2	0	0	7	2	6
Zotu289	0	148	0	0	53	136	1	0	0	4	0	0	0	0	0	0	6	1	0	0	6	0	0	0	0	0	0	0	1	0	0	0	2	0	0	0	0	0	0	0	3	0	17	0	0	0	0	0	14
Zotu29	145	236	0	135	1211	186	8	244	64	22	216	131	13	1	1292	189	137	229	1	57	215	714	798	0	52	83	27	0	458	0	29	27	28	13	27	0	5	126	1	56	36	496	89	105	7	8	23	9	934
Zotu291	0	2	0	1	54	19	0	31	30	0	1	27	0	0	15	29	1	13	7	1	0	0	0	0	0	0	0	0	0	0	0	0	6	4	36	0	0	41	0	0	10	71	0	6	0	0	0	8	23
Zotu2910	0	0	0	0	0	0	0	0	0	0	0	0	0	0	0	0	0	0	0	0	0	0	0	0	0	0	0	0	0	0	0	0	0	0	0	0	0	0	0	0	0	0	0	0	0	0	0	0	0
Zotu292	0	0	0	36	0	0	0	9	2	0	2	0	0	0	9	0	0	0	0	2	2	0	74	0	0	0	0	0	0	0	0	0	0	0	7	0	1	0	0	13	0	8	0	0	0	0	0	0	0
Zotu293	0	0	0	0	0	0	0	0	0	0	0	0	0	0	0	0	0	0	0	0	0	0	0	0	0	0	0	0	0	0	0	0	0	0	0	0	139	0	0	0	0	0	0	0	0	0	0	0	0
Zotu294	0	0	0	0	0	2	0	0	0	18	0	0	6	0	0	0	0	0	0	0	0	0	0	0	0	0	22	0	0	0	0	0	0	0	0	0	1	0	0	0	0	0	179	0	0	0	0	0	0
Zotu295	0	0	0	13	0	68	2	10	7	23	0	0	0	0	20	0	9	0	0	0	18	5	0	0	0	0	0	0	0	0	0	3	0	0	92	0	0	0	0	0	0	1	3	3	0	0	0	0	0
Zotu2959	0	0	0	0	0	0	0	0	0	0	0	0	0	0	0	0	0	0	0	0	0	0	0	0	0	0	0	0	0	0	0	0	0	1	0	0	0	0	0	0	0	0	0	0	0	0	0	0	0
Zotu296	556	0	0	0	0	0	0	9	0	0	0	0	1	0	12	0	0	0	0	0	0	15	3	0	0	0	0	0	3	0	0	0	0	0	0	0	0	0	0	0	0	0	0	0	0	0	0	0	0
Zotu297	0	0	0	0	0	0	0	0	0	0	0	0	0	0	0	0	0	0	0	0	0	0	0	0	0	0	0	0	0	0	0	0	0	0	0	0	0	0	0	0	0	0	0	0	0	0	0	0	0
Zotu298	0	0	0	4	13	0	0	0	105	0	4	18	0	0	10	36	0	0	0	0	0	8	0	0	0	0	0	0	13	0	0	0	0	0	1	0	0	38	0	0	1	126	2	0	0	0	0	0	0
Zotu299	0	0	0	19	0	0	0	2	36	0	0	0	44	0	1	27	0	0	0	0	3	5	0	0	0	23	0	0	18	0	0	0	0	0	0	0	0	17	0	0	0	28	7	0	0	0	0	0	33
Zotu3	0	0	0	0	13	0	5643	770	1	3	6	0	0	0	18	0	7046	2	0	247	117	0	37	534	0	0	26647	0	0	0	0	1	10480	0	0	1	0	0	23208	0	2	0	0	1	0	0	0	5	28
Zotu30	0	0	0	0	0	0	0	0	0	0	0	0	0	0	5	0	1	0	0	4	6	0	0	0	0	0	73	1	0	0	0	0	0	15068	4	0	9	0	0	0	0	0	0	1	4	0	0	9	0
Zotu300	0	0	0	6	40	6	0	0	0	0	0	5	0	0	11	1	9	4	0	0	6	8	0	0	0	9	0	0	140	0	0	0	0	2	5	0	0	0	0	14	0	2	8	0	0	0	0	2	7
Zotu301	0	0	0	33	0	0	0	2	23	0	0	0	7	0	13	13	0	0	0	0	2	15	0	0	0	0	0	0	0	0	1	0	0	0	38	0	0	0	0	33	0	69	0	0	9	0	0	0	0
Zotu302	0	0	0	0	32	0	0	0	0	0	20	0	0	0	194	0	0	5	0	0	10	0	30	0	0	0	0	0	16	0	0	2	0	6	0	0	0	0	0	0	1	8	16	0	0	0	0	0	0
Zotu303	0	0	0	0	0	19	1	0	0	10	0	37	0	0	0	0	22	6	0	1	1	84	0	0	0	0	26	0	0	0	0	0	0	0	11	0	0	0	3	3	0	0	1	2	0	9	0	0	0
Zotu304	0	38	0	0	0	23	0	0	0	0	0	0	0	0	0	0	0	0	0	0	17	6	0	0	0	0	0	0	47	0	0	0	0	0	0	0	0	0	0	0	23	0	17	0	0	0	0	0	0
Zotu305	0	0	0	0	0	0	0	0	0	0	0	0	0	0	0	0	0	0	0	0	0	0	22	0	0	0	0	0	0	0	0	0	0	0	0	0	0	0	0	0	0	2	0	0	0	0	0	0	0
Zotu306	0	0	0	11	0	3	0	15	4	0	0	0	1	0	0	16	1	0	0	1	4	0	11	0	0	15	0	0	102	0	0	0	0	3	3	0	0	0	0	50	0	23	0	1	0	2	0	0	28
Zotu307	0	0	0	0	0	6	0	0	2	0	0	0	0	0	4	116	4	0	10	0	13	25	0	0	0	11	0	0	0	0	0	0	0	0	18	0	0	0	0	0	21	56	6	14	0	6	0	5	110
Zotu309	1611	0	0	0	0	0	0	0	0	0	0	0	0	0	0	0	1	0	0	0	4	0	0	0	0	0	0	0	0	0	0	0	0	0	0	0	0	0	0	0	0	0	0	0	0	0	0	0	0
Zotu31	223	167	0	0	528	43	0	439	5	0	17	0	0	0	2	11	3	0	4	16	1019	47	476	0	0	6	13	3	0	0	0	71	0	9	112	0	3	0	1	0	0	0	5	16	0	0	0	32	153
Zotu310	0	0	0	0	70	88	0	0	5	0	26	3	0	0	0	0	3	1	0	0	3	18	1	0	0	4	4	0	0	0	0	0	0	0	0	0	0	0	0	0	6	4	1	4	0	0	51	2	0
Zotu311	24	0	0	14	0	3	0	4	12	0	0	0	0	0	7	2	1	1	6	0	0	21	21	0	4	0	0	0	0	0	1	0	0	0	6	0	0	15	0	111	0	61	1	10	0	3	0	2	6
Zotu312	0	0	0	0	0	0	0	0	190	0	0	0	18	0	7	0	0	0	23	0	0	12	0	0	0	5	0	0	0	0	0	0	9	0	0	0	0	0	0	0	0	20	0	0	0	0	0	2	0
Zotu3122	0	0	0	0	0	0	0	0	0	0	0	0	0	0	0	0	0	0	0	0	0	0	0	0	0	0	0	0	0	0	0	0	0	0	0	0	0	0	0	0	0	0	0	0	0	0	0	0	0
Zotu313	58	10	0	0	32	15	0	0	0	0	5	9	0	0	0	0	3	0	0	0	16	0	0	0	0	0	0	0	1	0	0	18	0	1	0	0	0	0	0	0	5	0	2	1	0	0	0	0	11
Zotu314	49	34	0	0	47	11	0	1	0	0	5	0	0	0	0	0	5	21	0	0	19	8	18	0	0	0	5	0	0	0	0	0	0	0	0	0	0	0	0	0	0	0	11	3	0	0	0	0	0
Zotu315	0	0	0	29	0	0	0	0	10	0	0	0	12	0	0	0	0	0	0	1	0	0	0	0	0	0	0	0	0	0	0	0	0	0	10	0	0	23	0	14	0	0	0	0	0	0	0	0	2
Zotu316	0	0	0	0	0	0	0	0	1	11	1	0	0	0	0	0	4	1	0	0	1	187	0	0	0	0	0	0	500	0	0	0	0	0	0	0	0	0	0	0	0	0	0	0	0	0	0	0	0
Zotu317	0	0	0	0	0	0	0	0	0	0	0	0	40	0	20	1	0	0	0	0	3	3	0	0	0	0	4	0	0	0	0	0	0	0	18	0	0	0	0	0	0	38	0	0	0	0	0	0	10
Zotu318	0	0	0	0	2	2	0	0	0	0	0	0	0	0	0	0	0	0	0	0	0	0	0	0	0	0	0	0	0	0	0	0	0	0	0	0	0	0	0	0	0	719	0	0	0	0	0	0	0
Zotu319	0	0	0	0	0	0	0	0	0	0	0	0	0	0	0	0	0	0	0	0	0	0	0	0	0	0	0	0	0	0	0	0	0	0	0	0	0	0	0	0	0	0	0	0	0	0	28	0	0
Zotu32	0	0	0	0	0	0	0	0	0	0	0	0	0	0	0	0	0	1	0	0	0	0	0	1	0	0	1117	0	0	0	0	0	0	1	0	0	0	0	0	0	0	11	0	0	0	8108	0	1	0
Zotu320	0	0	0	0	0	0	0	0	0	0	0	0	0	0	0	0	0	0	0	2	0	40	0	0	0	0	0	0	0	0	0	0	0	0	429	0	0	0	0	0	0	12	0	0	0	0	0	0	0
Zotu321	0	0	0	9	2	0	0	0	71	0	6	0	0	0	0	30	0	3	0	0	1	3	19	0	0	24	0	0	48	0	0	0	0	1	0	0	0	29	0	103	0	31	0	2	0	0	0	4	134
Zotu322	0	0	0	4	0	0	0	0	0	0	0	0	4	1	0	9	0	0	0	0	2	5	59	0	0	0	0	0	20	0	2	0	0	0	0	0	0	22	0	0	0	0	0	0	0	0	0	0	0
Zotu323	0	0	0	0	0	7	0	0	0	0	1	50	0	0	0	0	5	1	7	0	3	8	0	0	0	0	0	0	9	0	0	1	0	0	0	0	0	0	0	0	0	1	3	0	0	0	0	22	0
Zotu324	0	0	0	0	0	0	0	642	0	4	0	0	0	0	0	0	0	0	0	0	1	0	0	0	0	0	0	0	0	0	0	0	0	0	0	0	0	0	0	0	0	0	0	0	0	0	0	0	7
Zotu325	0	0	0	2	0	0	0	251	5	0	0	0	0	0	0	0	0	0	0	0	0	213	158	0	0	0	0	0	0	0	0	1	0	0	0	0	1	0	0	0	0	20	0	0	0	20	0	0	0
Zotu326	0	0	0	0	0	0	0	0	0	0	0	0	0	0	49	0	0	0	0	0	0	0	0	0	0	0	0	0	0	0	0	0	0	0	0	0	0	0	0	0	0	0	0	0	0	0	0	0	0
Zotu327	0	0	0	12	21	0	0	0	28	0	3	0	0	0	4	0	0	0	0	1	10	3	2	0	0	0	0	0	0	0	0	0	0	1	2	0	0	32	0	0	0	31	1	1	0	0	0	0	3
Zotu328	54	5	0	4	69	0	0	16	9	0	5	0	0	0	11	10	3	1	0	0	0	3	16	0	0	15	0	0	0	0	0	6	0	0	12	0	0	0	0	0	0	26	1	6	7	1	0	2	15
Zotu329	0	0	0	0	0	0	0	2	0	0	0	0	4	0	0	0	0	0	0	0	0	0	0	0	0	0	0	0	0	0	0	0	0	0	0	0	0	0	0	0	4	0	0	0	0	0	0	0	0
Zotu33	0	0	0	0	0	0	0	0	0	0	0	0	0	0	0	0	0	0	0	18	0	0	0	0	0	0	0	0	0	0	0	0	0	0	0	0	0	0	0	0	0	0	0	0	0	0	0	0	0
Zotu330	0	0	0	0	0	3	0	0	93	0	0	0	10	0	0	6	0	0	0	2	0	5	18	0	0	0	0	0	0	0	0	0	7	0	3	0	0	0	0	0	0	58	0	0	0	1	0	0	5
Zotu331	39	249	0	0	60	43	0	0	7	0	5	0	0	0	42	0	7	8	0	0	11	0	0	0	0	0	2	0	11	0	0	0	0	3	0	0	0	0	0	0	5	0	34	0	0	0	0	1	0
Zotu332	43	0	0	0	25	19	0	0	0	3	9	22	10	0	0	0	10	0	0	1	5	2	0	0	0	0	0	0	0	0	1	0	0	0	0	0	0	0	0	0	4	0	9	19	0	0	100	0	11
Zotu333	0	0	0	0	0	0	0	0	0	0	0	57	0	2	0	8	0	0	0	0	16	1	0	1	0	0	0	0	4	0	0	0	0	0	3	0	0	36	0	0	0	21	0	0	0	0	0	0	0
Zotu334	0	0	0	0	7	30	2	0	0	0	0	0	0	0	0	0	5	16	0	0	44	0	0	0	0	6	0	0	75	0	0	0	0	0	0	0	0	0	0	0	0	0	3	0	0	0	0	0	49
Zotu3348	0	0	0	0	0	0	0	0	0	5	0	0	0	0	0	0	0	0	0	0	0	0	0	0	0	0	2	0	0	0	0	0	0	0	0	0	0	0	0	0	0	0	0	0	0	0	0	0	0
Zotu336	0	0	0	0	0	0	0	0	0	0	0	0	0	0	0	0	0	0	0	1	0	0	0	0	0	0	0	0	0	0	0	0	0	0	0	0	0	0	0	0	0	0	0	0	0	0	0	0	0
Zotu337	235	0	0	0	25	0	0	0	0	0	0	16	0	0	0	0	1	0	0	0	12	3	0	0	0	0	0	0	0	0	0	0	0	0	0	0	0	0	0	0	0	0	35	3	0	0	0	0	67
Zotu338	237	0	0	0	1	1	0	0	0	0	0	0	0	0	0	0	2	0	0	0	5	54	0	0	0	0	0	0	10	0	0	0	0	0	0	0	0	0	0	0	2	7	7	2	0	0	0	3	0
Zotu339	0	27	0	0	40	2	0	0	0	0	0	0	0	0	0	0	7	209	0	0	13	0	0	0	0	0	0	0	10	0	0	0	0	1	0	0	0	0	0	0	0	0	0	0	0	0	0	0	0
Zotu34	0	0	0	0	0	0	0	0	0	0	0	0	0	0	0	8	0	0	0	44	0	0	6	0	0	0	0	0	0	1745	0	0	0	5054	0	0	686	0	0	0	0	0	0	0	0	0	0	1	0
Zotu340	0	0	0	0	0	0	0	0	0	0	2	0	0	0	0	0	0	0	0	15	0	9	0	0	0	0	0	0	0	0	0	0	0	0	0	0	0	0	0	0	0	0	0	0	0	5	0	0	0
Zotu341	0	0	0	0	0	0	0	0	0	0	0	0	0	0	0	0	0	0	0	0	0	0	0	0	0	0	0	0	0	0	0	0	0	0	0	0	0	0	0	0	0	0	0	0	0	0	0	0	0
Zotu342	0	14	0	0	1	0	5	0	0	13	0	0	3	0	1	0	14	15	0	0	47	1	0	0	0	0	1	0	0	0	0	0	0	0	0	0	0	0	0	0	3	0	13	0	0	0	0	0	0
Zotu343	239	0	0	0	40	12	0	5	0	0	0	0	0	0	5	0	9	0	0	2	12	4	0	0	0	15	1	0	0	0	0	0	0	0	0	0	0	0	0	0	0	0	3	2	0	0	0	2	0
Zotu344	0	0	0	0	0	0	0	0	0	0	0	0	0	0	0	0	0	0	0	0	0	0	0	0	0	0	0	0	0	0	0	0	0	0	0	0	0	0	0	0	0	0	0	0	0	0	0	0	0
Zotu345	0	0	0	31	0	0	0	9	27	0	1	0	2	0	9	0	0	0	0	1	0	0	71	0	0	0	2	0	0	0	0	0	0	0	13	0	0	0	0	0	0	27	0	0	0	13	0	0	0
Zotu346	251	58	0	0	50	12	0	0	16	0	0	0	0	0	14	0	2	21	0	1	19	30	0	0	0	0	0	0	137	0	0	3	0	0	0	0	0	0	0	0	1	12	17	0	0	0	3	4	0
Zotu347	0	0	0	0	0	39	16	0	0	8	5	25	0	0	5	0	114	0	0	1	10	57	1	0	0	1	0	0	5	0	0	0	0	0	0	0	0	0	0	0	1	0	21	0	0	0	0	3	0
Zotu348	0	25	0	2	0	49	33	0	0	0	9	120	0	0	0	0	231	5	0	0	10	6	66	0	0	14	0	0	4	0	0	0	0	0	0	0	0	4	0	0	0	0	13	0	0	0	0	0	0
Zotu35	0	0	0	0	0	11	0	0	0	0	0	0	0	0	0	0	0	0	0	0	0	0	0	0	0	0	1	0	0	1	0	0	0	0	6	0	0	4	2	0	0	68	0	0	0	166	0	2	0
Zotu350	3	10	0	5	0	7	0	0	4	3	28	7	0	0	14	0	0	10	0	2	4	5	0	0	0	0	12	0	0	0	0	0	0	2	0	0	0	0	0	0	0	0	3	1	0	0	6	0	0
Zotu351	0	0	0	1	0	0	0	0	0	0	0	0	0	0	0	0	0	0	0	0	0	0	752	0	0	0	1	0	0	0	0	0	0	0	17	0	0	0	0	0	0	14	0	0	0	0	0	0	0
Zotu352	0	65	0	0	7	28	0	0	0	0	0	0	0	0	0	0	7	0	0	0	3	0	0	0	0	0	0	0	17	0	0	0	4	0	0	0	0	0	0	0	3	0	6	2	0	0	3	0	19
Zotu353	0	0	0	9	0	0	0	0	0	0	0	0	0	0	0	0	1	0	0	0	0	0	0	0	0	0	0	0	232	0	0	0	8	0	0	0	0	0	0	0	0	0	168	0	0	0	0	0	0
Zotu354	0	0	0	6	0	0	0	0	0	0	0	0	0	0	1	0	0	0	0	5	0	0	22	0	0	0	0	0	0	0	0	0	0	0	57	0	0	0	0	0	0	2	0	0	0	0	0	0	0
Zotu355	116	30	0	0	0	3	0	0	0	9	14	18	8	0	35	0	10	32	0	0	17	8	0	0	0	0	1	0	16	0	0	0	0	0	0	0	0	0	0	0	0	0	4	0	0	0	0	0	1
Zotu3550	0	0	0	0	0	0	0	0	0	0	0	0	0	0	0	0	0	0	0	0	0	0	0	0	0	0	0	0	0	0	0	0	0	0	0	0	0	0	0	0	0	0	0	0	0	0	0	0	0
Zotu356	0	0	0	0	4	1	0	0	0	0	1	0	0	0	0	0	0	17	0	0	3	10	0	0	2	0	0	0	4	0	0	0	0	0	0	0	0	0	0	0	9	0	12	6	0	1	11	0	81
Zotu357	0	0	0	0	0	10	0	10	26	0	0	55	0	0	46	49	2	7	0	0	2	2	1	0	0	0	0	0	0	0	0	0	0	1	9	0	0	26	0	0	1	26	0	7	0	1	0	11	15
Zotu358	0	0	0	17	0	4	0	0	36	0	0	0	2	0	0	0	0	0	0	0	13	3	0	0	0	0	0	0	6	0	0	0	0	0	4	0	0	0	0	0	0	0	0	0	0	0	0	2	0
Zotu359	0	0	0	0	0	26	0	32	0	0	0	0	0	0	0	0	0	19	0	0	0	0	0	0	0	0	0	0	0	0	0	0	0	0	0	0	0	0	0	0	0	0	0	0	0	0	0	0	0
Zotu36	0	0	0	0	0	0	5	4	0	0	0	0	0	0	0	15	0	0	0	0	32	0	3	0	0	0	0	0	0	0	0	0	0	0	0	0	0	0	0	0	0	3	0	1	0	2	0	0	0
Zotu360	0	0	0	0	0	0	0	8	0	0	3	0	0	0	0	0	0	0	0	0	0	1	0	0	0	0	0	0	0	0	0	0	0	1	0	0	0	0	0	41	0	2	0	0	0	0	0	2	0
Zotu361	0	0	0	18	0	0	0	0	0	0	0	0	0	0	0	0	0	0	0	0	0	49	46	0	0	0	0	0	0	0	0	0	0	0	2	0	2	0	0	0	0	0	0	0	0	0	0	0	0
Zotu363	104	0	0	3	0	0	0	0	4	0	0	0	0	0	6	0	0	0	0	0	1	1	0	0	0	0	0	0	0	0	0	6	0	0	0	0	0	45	0	0	0	0	0	0	0	0	0	0	0
Zotu364	0	0	0	0	0	0	0	0	0	0	0	0	0	0	0	0	0	0	0	0	0	0	0	0	0	0	0	0	0	0	0	0	0	0	0	0	0	0	0	0	0	0	0	0	0	0	0	0	0
Zotu365	0	0	0	0	0	0	0	0	0	0	0	0	0	0	23	0	0	0	0	0	0	0	0	0	0	0	0	0	0	0	0	0	0	0	0	0	0	0	0	0	0	0	0	0	0	0	0	0	0
Zotu366	0	0	0	0	0	0	0	0	0	0	0	0	0	0	0	13	0	0	0	0	0	0	0	0	0	0	0	0	0	0	0	0	0	0	0	0	0	15	0	0	0	0	3	0	0	0	0	1	0
Zotu367	53	32	0	0	0	1	0	0	0	0	0	0	0	0	0	0	0	1	0	0	13	0	0	0	0	0	0	0	4	0	0	0	0	0	0	0	0	0	0	0	0	0	0	0	0	0	3	0	8
Zotu368	0	0	0	6	0	0	0	1	23	0	0	0	3	0	4	92	0	0	0	0	0	0	0	0	0	0	0	0	88	0	0	0	0	0	4	0	0	0	0	5	3	14	0	0	0	0	0	2	31
Zotu369	0	0	0	0	0	0	0	0	0	0	0	0	0	0	0	0	0	2	0	0	0	0	0	0	0	0	0	0	0	0	0	0	0	0	0	0	0	0	0	0	0	0	0	0	0	3	0	0	0
Zotu37	0	0	0	0	0	0	0	0	21	0	1	0	0	0	0	0	0	0	0	299	0	9	0	0	0	0	4	0	0	3174	0	0	0	0	29	0	77	0	0	0	0	13	0	1	0	7	0	0	0
Zotu370	0	0	0	0	0	0	0	0	0	0	0	0	0	0	0	0	0	0	0	0	0	0	0	0	0	0	0	0	0	0	0	0	0	0	0	0	0	0	0	0	0	0	0	0	0	0	0	0	0
Zotu371	79	47	0	1	0	17	0	29	0	33	8	30	18	0	23	0	1	24	0	0	4	0	9	0	0	4	0	0	13	0	0	0	0	1	2	0	0	0	0	0	0	0	24	0	0	0	0	0	11
Zotu372	0	0	0	0	0	0	0	0	0	15	0	0	0	0	0	0	0	11	0	1	0	0	0	0	0	0	0	0	0	0	0	0	0	0	0	0	0	0	0	0	0	0	18	0	0	0	0	0	0
Zotu374	0	0	0	1	67	1	0	0	0	0	0	0	0	0	0	0	0	46	0	0	2	1	0	0	0	0	0	0	55	0	0	0	0	0	0	0	0	0	0	0	0	0	0	0	0	0	0	0	15
Zotu375	0	6	0	0	0	197	0	0	0	6	3	0	0	0	0	0	17	2	7	0	1	0	0	0	51	0	0	0	3	0	0	0	0	0	0	1	0	0	0	19	0	0	107	0	0	0	4	1	0
Zotu378	0	0	0	0	0	0	0	0	0	0	0	0	0	0	0	0	0	0	0	0	0	0	0	0	0	0	0	0	0	0	0	0	0	0	0	0	0	0	0	0	0	0	0	0	0	0	0	0	0
Zotu379	0	0	0	0	0	0	0	0	0	0	0	0	0	0	0	0	0	0	0	0	0	0	0	0	0	0	0	0	0	0	0	0	0	0	0	0	0	0	0	0	0	0	0	0	0	0	0	0	0
Zotu38	73	860	0	3	15	970	0	0	28	219	29	115	0	2	35	0	43	104	0	0	1146	482	0	0	5	0	29	2	734	0	0	0	0	0	1	0	0	0	2	0	4	0	120	2	37	27	0	5	401
Zotu380	8	19	0	0	139	16	0	0	0	0	0	3	0	0	0	0	10	14	0	0	10	4	0	0	0	0	1	0	1	0	0	0	0	0	0	0	0	0	0	0	0	0	13	0	0	0	0	0	0
Zotu381	0	0	0	11	0	0	0	0	0	0	0	0	1	0	0	0	0	0	0	0	0	0	0	0	0	0	0	0	8	0	0	0	0	0	0	0	0	0	0	0	0	51	0	0	0	0	0	1	0
Zotu383	0	0	0	0	0	69	0	0	0	0	1	0	0	0	2	6	2	0	0	0	0	4	0	0	0	5	1	0	0	0	0	0	0	0	9	0	0	0	0	0	3	0	2	0	0	1	12	0	0
Zotu384	34	0	0	4	3	0	0	0	2	0	0	0	0	0	0	71	2	3	0	0	2	15	14	0	0	16	1	0	0	0	0	0	0	0	4	0	0	16	0	0	1	0	0	3	0	0	0	3	14
Zotu385	0	0	0	0	0	0	0	0	3	0	0	0	6	0	2	50	0	0	0	0	0	2	28	0	0	10	0	0	1	0	0	0	0	1	1	0	0	25	0	0	0	17	3	0	0	0	0	1	19
Zotu386	0	0	0	0	0	0	0	0	53	0	0	0	0	0	0	18	0	0	0	0	0	0	0	0	0	0	0	0	0	0	0	0	0	0	6	0	0	0	0	0	1	0	0	0	0	0	0	0	0
Zotu387	0	0	0	0	0	0	0	4	0	0	0	0	0	0	0	0	0	0	0	0	0	7	0	0	0	0	0	0	0	0	0	0	0	0	10	0	0	0	0	0	0	0	0	0	0	0	0	0	0
Zotu388	0	17	0	0	0	40	0	1	0	0	28	0	0	0	0	0	0	0	0	0	0	5	0	0	0	0	3	0	0	0	0	0	0	0	1	0	0	0	0	0	6	0	0	0	0	1	63	1	2
Zotu389	0	0	0	0	36	8	0	0	14	0	0	0	0	0	23	0	3	20	0	1	4	0	0	0	0	0	9	0	0	0	0	0	0	0	1	0	1	0	4	0	0	149	1	0	0	0	7	0	0
Zotu39	0	0	0	0	0	0	0	0	0	0	0	0	0	0	0	0	0	0	0	0	0	0	0	0	0	0	0	0	0	0	0	0	0	0	0	0	0	0	0	0	29101	0	0	0	0	0	0	0	0
Zotu390	0	0	0	0	0	0	0	0	0	4	0	0	0	0	0	0	0	0	0	0	0	0	0	0	0	0	0	0	0	163	0	0	0	0	0	0	0	0	0	0	0	0	0	0	0	0	0	0	0
Zotu391	0	0	0	0	83	0	0	0	0	0	0	0	0	0	0	0	4	0	0	0	0	0	0	0	0	0	0	0	0	0	0	0	7	0	0	0	0	0	0	0	0	0	0	0	0	0	0	0	27
Zotu392	30	0	0	0	0	0	0	5	10	0	0	0	32	0	3	18	1	0	0	0	0	0	0	0	0	0	0	0	0	0	0	0	0	0	3	0	0	18	0	0	0	0	0	0	0	1	0	0	0
Zotu394	0	0	0	0	0	0	0	2	6	0	0	0	0	0	0	76	0	0	0	0	0	0	57	0	0	27	0	0	0	0	0	4	0	1	1	0	0	64	0	88	0	26	0	0	0	3	0	0	0
Zotu395	0	0	0	0	0	3	0	3	0	3	0	0	0	0	0	0	0	0	0	1	0	0	0	0	0	0	19	0	0	0	0	0	0	0	0	0	0	0	0	0	293	0	0	2	0	0	0	0	0
Zotu396	8	0	0	0	0	0	0	0	0	0	0	0	0	1	0	0	0	1	0	0	0	0	0	0	0	0	0	0	24	0	0	0	0	0	0	0	0	0	0	0	0	35	0	0	0	0	0	0	0
Zotu397	11	0	0	9	0	13	0	12	8	0	0	3	0	0	5	6	2	0	26	0	6	13	0	0	0	25	0	0	0	0	0	0	0	13	0	0	0	52	0	0	0	0	5	0	0	0	0	1	57
Zotu398	0	0	0	4	0	0	0	683	0	0	0	0	0	1	0	0	0	0	0	0	0	0	0	0	0	8	0	0	0	0	0	0	0	0	0	0	0	14	0	0	0	0	0	0	0	0	0	0	0
Zotu399	0	0	0	0	0	0	0	0	0	0	0	0	0	0	0	0	0	0	0	0	1	0	0	0	0	0	4	0	0	0	0	0	0	0	0	0	0	0	0	0	0	0	0	0	0	0	0	0	0
Zotu4	0	0	0	47	0	0	0	33212	0	0	104	8814	31	7	6	0	0	0	0	0	4	4	9	1	0	0	41	0	0	1	0	2	0	6	2025	0	0	0	0	0	0	36	0	23	0	575	0	258	0
Zotu40	0	0	0	0	0	4622	100	21	0	625	16	0	365	1	0	0	680	9	0	10	841	0	0	70	108	0	0	0	386	0	0	0	8	0	0	0	7	0	0	260	6	0	0	129	582	0	72	0	0
Zotu400	0	0	0	0	0	0	0	0	0	0	0	0	0	0	0	0	0	0	0	0	0	0	0	0	0	0	0	0	0	0	0	0	0	693	0	0	0	0	0	0	0	0	0	0	0	0	0	0	0
Zotu401	0	6	0	0	0	0	0	0	0	0	0	0	0	0	10	0	0	0	16	0	0	0	0	0	0	0	0	0	0	0	0	0	0	0	0	0	0	0	0	0	0	0	1	1	0	0	0	2	0
Zotu402	103	0	0	0	0	0	0	0	7	0	0	0	0	0	3	5	1	0	0	0	0	2	49	0	0	0	0	0	7	0	0	0	0	0	14	0	0	35	0	100	0	0	0	0	0	8	0	1	0
Zotu4049	0	0	0	0	0	0	0	0	0	0	0	0	0	1	0	0	0	0	0	0	0	0	0	0	0	0	0	0	0	0	0	0	0	0	0	0	0	0	0	0	0	0	0	0	0	0	0	0	0
Zotu405	0	0	0	0	0	0	0	0	0	0	0	0	0	0	0	0	0	0	0	0	0	0	0	0	0	0	0	0	0	0	0	0	0	0	0	0	1	0	0	0	0	0	0	0	0	0	0	0	0
Zotu406	0	0	0	0	0	0	0	0	0	0	0	0	0	0	13	0	0	0	0	0	0	0	0	0	0	0	0	0	0	0	0	0	0	0	0	0	0	0	0	0	0	0	0	0	0	0	0	0	0
Zotu407	0	0	0	0	0	0	0	0	2	0	0	0	0	0	0	0	0	0	0	0	1	0	0	0	5	0	0	0	0	0	0	0	0	0	0	0	0	0	0	0	0	0	0	2	0	0	0	0	0
Zotu408	0	0	0	41	0	0	0	0	28	0	0	0	0	0	15	5	0	0	8	0	0	0	0	0	0	0	0	0	11	0	0	0	0	0	0	0	0	22	0	0	0	0	0	0	0	0	0	1	0
Zotu409	0	0	0	6	0	0	0	0	0	0	1	0	0	0	0	0	0	0	0	1	0	1	0	0	0	0	0	0	0	0	0	0	0	0	2	0	0	3	0	0	0	0	0	0	0	0	0	0	0
Zotu41	0	0	0	15	0	1	0	292	0	0	161	284	232	0	522	0	1	0	13	2	1	0	301	0	0	0	16	0	0	3	0	115	0	39	1	3	7	971	20	0	421	0	0	0	0	508	0	2	94
Zotu410	0	0	0	0	0	0	0	0	0	0	0	0	0	0	2	0	0	0	0	0	0	0	0	0	0	0	0	0	0	0	0	0	0	0	0	0	0	0	0	0	0	0	0	0	0	0	0	0	0
Zotu411	245	213	0	0	1	19	0	0	0	0	0	0	0	0	0	0	3	0	0	0	5	1	0	0	0	0	0	0	0	0	0	0	0	0	0	0	0	0	0	0	0	0	33	0	0	0	0	0	3
Zotu412	76	21	0	0	0	0	0	8	0	18	0	0	0	0	39	0	28	13	0	1	3	2	14	0	0	5	0	0	0	0	0	1	0	0	0	0	0	0	0	0	0	0	9	0	0	0	0	0	0
Zotu414	0	0	0	0	0	0	0	0	0	0	0	0	0	0	0	0	0	0	0	0	0	0	0	0	0	0	0	8	0	0	0	0	0	0	0	0	0	0	0	0	0	0	0	0	0	1	0	0	0
Zotu415	26	36	0	8	0	157	0	7	0	3	4	46	1	0	2	0	0	0	0	0	0	6	9	0	0	0	3	0	4	0	0	0	0	0	2	0	0	15	0	0	0	5	1	1	0	0	0	0	0
Zotu416	0	0	0	7	3	0	0	0	24	0	0	0	0	0	0	0	0	0	0	0	3	0	0	0	0	0	0	0	0	0	0	0	0	0	13	0	0	0	0	0	0	24	0	1	0	2	0	0	0
Zotu417	291	33	0	0	9	0	0	0	0	0	0	0	0	0	0	0	1	0	0	0	0	0	0	0	0	0	0	0	0	0	0	0	0	0	0	0	0	0	0	0	13	0	27	0	0	0	0	0	0
Zotu418	0	0	0	13	0	0	0	0	39	0	0	0	10	0	18	28	0	0	0	0	0	2	11	0	0	0	0	0	0	0	0	1	0	0	37	0	1	11	0	0	0	4	0	0	0	0	0	0	10
Zotu42	0	0	0	0	0	0	0	0	1	0	0	0	0	0	0	0	0	0	0	347	2	0	0	0	0	0	0	0	0	0	11050	0	0	0	0	0	6505	0	0	0	0	3	0	0	0	0	0	0	0
Zotu420	0	0	0	0	0	0	29	0	0	0	1	0	9	0	2	0	223	0	0	1	0	1	0	0	0	0	0	0	6	0	0	0	0	0	0	0	0	25	0	0	0	0	0	0	0	0	0	12	0
Zotu4222	0	0	0	0	0	0	0	0	0	0	0	0	0	0	0	0	0	0	0	0	0	0	0	0	0	0	0	0	0	0	0	0	0	0	0	0	0	0	0	0	0	0	0	0	0	0	0	0	0
Zotu423	108	0	0	1	14	0	0	0	53	0	0	0	0	0	19	0	0	0	0	0	0	6	0	0	0	0	0	0	0	0	0	0	0	0	4	0	0	0	0	0	0	16	0	0	0	0	0	3	23
Zotu424	0	0	0	0	0	0	0	11	0	0	0	0	0	0	6	0	1	0	0	0	0	3	0	0	0	0	0	0	0	0	0	0	0	0	0	0	0	12	0	0	0	0	0	0	0	0	0	0	0
Zotu425	1	0	0	0	53	2	0	0	0	0	0	4	0	0	0	0	0	0	0	0	0	0	0	0	0	0	0	0	0	0	0	0	0	0	0	0	0	0	0	0	0	0	0	0	0	0	0	0	9
Zotu426	0	193	0	0	0	48	0	0	0	0	0	13	0	0	0	0	0	3	0	0	22	0	0	0	0	0	0	0	10	0	0	0	0	0	0	0	0	0	0	0	0	0	27	0	0	0	0	0	9
Zotu428	0	0	0	0	0	3	0	0	0	0	0	0	0	0	0	0	0	0	0	0	0	0	0	0	0	0	0	0	0	0	0	0	0	0	0	0	0	0	0	0	0	0	0	0	0	0	0	2	0
Zotu429	0	0	0	0	0	0	0	0	0	0	0	0	0	0	0	0	0	0	0	0	0	0	0	0	0	0	0	0	0	0	0	0	0	0	0	0	0	0	0	0	0	0	0	0	0	0	30	0	0
Zotu43	0	5	0	0	0	18	0	0	0	15	3	0	0	0	0	0	1	4	0	0	0	0	0	0	0	0	0	0	0	0	0	0	0	0	0	0	0	0	0	0	1	0	4	0	0	0	0	0	0
Zotu431	0	9	0	0	17	17	0	0	0	0	0	0	0	0	0	0	0	0	0	2	0	0	0	0	0	0	0	0	0	0	0	0	0	0	0	0	0	0	0	0	0	0	3	0	0	0	0	0	0
Zotu432	0	0	0	0	0	0	0	0	0	1	0	0	0	0	26	0	0	0	0	0	12	0	0	0	0	0	0	0	0	0	0	0	0	1	0	0	0	0	0	0	0	0	6	0	0	0	0	0	0
Zotu434	0	13	0	5	0	0	0	0	0	0	5	0	0	0	13	0	3	12	0	3	13	6	21	0	0	0	1	0	8	0	0	0	0	0	0	0	0	0	0	0	0	0	5	0	0	0	0	0	0
Zotu435	0	10	0	0	0	0	0	0	0	6	3	0	0	0	28	0	3	0	0	0	3	0	0	0	0	0	0	0	0	0	0	0	0	0	585	0	0	0	0	0	0	0	0	0	0	0	0	0	0
Zotu436	0	0	0	30	0	0	0	0	0	8	0	0	0	0	17	0	0	0	0	0	0	0	0	0	0	0	0	0	0	0	0	0	0	0	0	0	0	0	0	0	0	0	0	0	0	0	0	0	0
Zotu437	0	0	0	0	0	0	0	0	0	0	0	0	0	0	0	0	0	0	0	0	0	0	0	0	0	0	0	0	0	0	0	0	0	0	0	0	0	0	0	0	0	0	0	0	0	0	0	0	0
Zotu438	0	3	0	0	9	29	0	0	0	0	0	0	0	0	0	0	0	0	0	0	1	0	0	0	0	0	0	0	6	0	0	0	0	0	0	0	0	0	0	0	0	0	0	0	0	0	16	0	0
Zotu44	0	0	0	1	0	0	0	3	2	0	15	0	0	1	0	0	0	0	1	7	0	0	0	5	0	0	1574	0	0	4	0	0	0	0	3	0	0	0	96	0	0	14	0	1	0	11867	0	0	0
Zotu4404	0	0	0	0	0	0	0	0	0	0	0	0	0	0	0	0	0	0	0	0	0	0	0	0	0	0	0	0	0	0	0	0	0	0	0	0	0	0	0	0	0	0	0	0	0	0	0	0	0
Zotu441	0	0	0	0	0	0	0	0	0	0	0	0	0	0	0	0	0	0	0	0	0	0	0	0	0	0	0	0	0	0	0	0	0	0	0	0	0	0	0	0	0	0	0	0	0	0	0	0	0
Zotu442	0	0	0	16	0	1	0	0	12	0	0	0	0	0	6	0	0	0	0	0	6	2	0	0	3	0	0	0	47	0	0	0	0	0	0	0	0	17	0	0	0	12	0	0	0	0	0	1	24
Zotu443	0	109	0	0	0	0	0	0	0	0	1	113	0	1	1	0	0	1	0	0	0	18	0	0	0	0	0	0	0	0	0	0	0	0	0	0	0	0	0	0	0	0	0	0	0	0	0	0	0
Zotu444	0	0	0	0	0	0	0	0	0	0	0	0	0	0	0	0	0	0	0	0	0	0	0	0	0	0	0	5	0	0	0	0	0	0	0	0	0	0	0	0	0	0	0	1	0	0	0	0	0
Zotu446	0	0	0	0	0	0	1	0	0	0	7	0	0	0	0	0	5	15	18	0	19	1	0	6	0	0	0	4	0	1	1	2	0	0	0	0	5	0	0	0	0	0	0	0	4	0	0	0	0
Zotu447	0	0	0	0	0	0	0	0	5	0	2	0	0	0	3	38	0	5	0	0	1	3	0	0	0	7	0	0	38	0	0	0	0	0	0	0	0	24	0	0	0	0	0	2	0	0	0	0	0
Zotu448	0	0	0	0	0	0	0	0	0	0	0	0	0	0	15	0	0	0	0	0	0	0	0	0	0	0	0	0	0	0	0	0	0	0	0	0	0	0	0	0	0	0	0	0	0	0	0	0	0
Zotu449	0	5	0	0	0	25	0	0	0	14	0	0	0	1	0	0	3	1	0	0	5	2	0	0	0	0	0	0	14	0	0	0	0	1	0	0	0	0	0	0	0	0	0	0	0	0	0	0	0
Zotu4490	0	0	0	0	0	0	0	0	0	0	0	0	0	0	0	0	0	0	0	0	0	0	0	0	0	0	0	0	0	0	0	0	0	0	0	0	0	0	0	0	0	0	0	0	0	0	0	0	0
Zotu45	0	0	0	0	0	4	0	5	0	0	417	0	0	1	0	0	0	0	0	0	0	0	0	0	0	0	39	0	0	0	0	0	9859	0	0	0	12	0	86	0	0	0	0	0	0	10	6	0	0
Zotu451	0	0	0	0	12	9	0	0	0	0	0	0	0	0	0	0	1	1	0	0	3	1	1	0	0	0	0	0	0	0	0	0	0	0	0	0	0	0	0	0	1	0	0	0	0	0	0	0	0
Zotu452	0	1	0	0	0	16	0	0	0	1	0	2	0	0	0	0	2	7	0	0	14	1	0	0	0	0	0	0	0	0	0	0	0	0	0	6	4	0	0	0	0	0	4	0	0	0	0	0	0
Zotu453	0	0	0	0	2	0	0	0	0	0	0	0	0	0	1	0	0	0	0	0	0	12	0	0	0	0	0	10	0	0	0	9	0	0	0	0	0	0	0	0	0	3	0	0	0	0	0	0	0
Zotu454	0	0	0	1	6	0	0	7	0	0	0	0	0	0	0	0	0	0	0	0	1	7	0	0	0	7	0	0	0	0	0	0	0	0	7	0	0	112	0	0	0	0	0	0	0	0	0	3	0
Zotu456	0	0	0	103	0	11	0	4	5	2	3	0	0	0	51	0	0	5	0	0	0	0	0	0	0	0	3	1	0	0	0	0	0	0	0	0	0	0	0	0	0	6	0	0	0	0	0	3	0
Zotu458	0	0	0	0	2	0	0	15	9	0	5	0	0	0	10	0	0	0	0	0	0	6	38	0	0	0	0	0	0	0	0	0	0	0	7	0	0	0	0	132	0	4	0	0	0	11	0	2	9
Zotu459	0	0	0	8	5	14	0	0	0	0	0	0	0	0	5	0	5	0	0	0	1	0	0	0	1	0	0	0	0	0	0	0	0	0	27	0	0	0	0	0	0	0	9	0	0	0	0	3	6
Zotu46	0	0	0	4	0	0	0	47	0	0	0	0	13	4615	0	0	0	0	0	14812	4	2	17	0	0	0	0	0	7	0	0	0	0	0	51	0	0	0	0	0	0	6	0	0	0	902	0	2	0
Zotu460	0	0	0	0	0	0	0	0	0	0	0	0	0	0	0	0	0	0	0	0	0	0	0	0	0	0	0	0	0	0	0	0	0	0	0	0	0	0	0	0	0	0	0	0	0	0	0	0	0
Zotu461	0	0	0	0	0	10	0	0	4	0	0	0	0	0	16	0	0	0	0	0	0	1	0	0	0	0	0	0	0	0	0	0	0	0	0	0	0	0	0	0	0	51	0	1	0	1	0	0	0
Zotu462	0	0	0	0	0	55	0	0	0	38	0	0	0	0	0	0	0	0	0	0	57	0	0	0	0	0	0	0	0	0	0	0	0	0	0	0	0	0	0	0	0	0	194	0	0	0	0	0	0
Zotu463	0	0	0	1	0	0	0	0	0	0	0	0	0	0	0	0	0	0	0	0	1	0	0	0	0	0	0	0	0	0	0	0	0	0	0	0	0	0	0	0	0	0	0	0	0	0	0	0	0
Zotu464	98	0	0	0	0	0	0	0	0	0	0	0	0	0	0	0	0	0	0	0	0	0	0	0	0	0	0	0	0	0	0	0	0	0	2	0	0	0	0	0	0	0	0	0	0	0	0	0	0
Zotu465	0	0	0	0	0	0	0	0	52	0	0	0	0	0	0	0	0	0	0	0	0	12	0	0	0	0	0	0	0	0	0	0	0	0	0	0	0	23	0	0	0	0	0	0	0	0	0	17	0
Zotu467	0	0	0	0	0	0	0	0	0	0	0	0	0	0	0	0	0	0	0	0	0	0	0	0	0	0	0	0	0	0	0	0	0	0	0	0	0	0	0	0	0	0	0	0	0	0	14	0	0
Zotu468	0	0	0	6	0	0	0	1	1	0	0	0	2	0	4	0	1	0	0	0	4	1	3	0	0	12	0	0	4	0	0	0	0	0	34	0	0	5	0	0	0	0	1	0	0	0	0	3	0
Zotu47	0	0	0	0	0	0	0	0	0	0	0	0	0	0	0	0	0	0	0	0	0	0	0	0	0	0	0	0	0	0	0	0	0	0	0	0	0	0	0	0	0	0	0	0	0	0	0	0	0
Zotu470	32	1	0	4	0	7	0	8	0	0	2	22	0	0	8	0	0	0	0	0	1	0	31	0	0	5	0	0	0	0	0	2	0	2	0	0	0	10	0	38	0	2	0	3	0	0	0	0	0
Zotu472	0	0	0	0	0	0	0	0	0	0	0	0	0	0	0	0	0	0	0	0	0	0	402	0	0	0	0	0	0	0	0	0	0	0	0	0	0	0	0	0	0	0	0	0	0	0	0	0	0
Zotu473	0	0	0	24	0	0	0	0	12	0	0	0	0	0	12	0	1	0	0	0	0	0	23	0	0	0	0	0	14	0	0	0	0	0	0	0	0	22	0	0	0	0	0	0	0	0	0	0	0
Zotu474	0	0	0	0	0	0	0	0	6	0	0	0	13	0	0	0	0	0	0	1	0	3	0	0	0	0	0	0	0	0	0	0	0	0	0	0	0	0	0	0	0	0	0	0	0	0	0	0	0
Zotu475	0	0	0	3	0	0	0	0	123	0	0	0	0	0	0	68	0	0	0	0	0	0	0	0	0	0	0	0	0	0	0	0	0	0	0	0	0	43	0	0	0	14	0	0	0	6	0	0	0
Zotu476	0	2	0	0	0	0	0	2	0	0	0	0	0	0	0	0	2	0	0	0	19	0	0	0	0	0	0	0	1	0	0	0	0	0	0	0	0	0	0	0	0	0	1	0	0	3	0	0	1
Zotu477	0	0	0	4	0	46	10	0	0	0	1	0	0	0	8	0	105	0	0	0	12	36	0	0	0	0	0	0	3	0	0	0	0	0	0	0	0	10	0	0	0	0	14	0	0	0	0	1	5
Zotu479	0	0	0	0	0	0	0	0	0	0	0	0	0	0	0	0	0	0	0	1	0	0	0	0	0	0	0	0	0	0	0	0	0	0	0	0	0	0	0	0	0	0	0	0	0	0	0	0	0
Zotu48	0	0	0	12	0	0	0	0	83	0	0	12	0	0	21	156	0	2	0	5	0	87	0	0	0	3	0	0	25	0	3	2	0	0	6	0	1	10	0	50	0	10	0	1	0	14	0	5	0
Zotu482	0	0	0	0	0	0	7	0	0	0	0	0	0	0	0	0	58	0	0	0	0	0	0	0	0	0	0	0	0	0	0	1	0	0	0	0	0	76	0	0	0	0	0	0	0	0	0	35	0
Zotu483	0	0	0	0	0	0	0	0	0	0	0	0	393	0	0	0	0	0	0	0	0	0	0	0	0	0	0	0	0	0	0	0	0	0	0	0	0	0	0	0	0	0	0	0	0	0	0	0	0
Zotu484	0	0	0	0	0	0	0	0	19	0	1	0	0	0	0	25	0	0	0	0	0	0	0	0	0	0	0	0	0	0	0	0	0	0	0	0	0	0	0	0	0	9	0	0	0	0	0	0	0
Zotu486	29	0	0	6	0	6	0	0	0	0	0	10	0	0	19	0	4	0	0	0	3	0	0	0	0	0	0	0	14	0	0	0	0	0	0	0	0	0	0	0	0	0	0	0	0	0	0	0	0
Zotu487	0	0	0	3	0	0	0	0	0	0	0	0	267	0	0	0	0	0	0	0	0	0	0	0	0	0	0	0	0	0	0	0	0	0	0	0	0	0	0	0	0	0	0	0	0	1	0	0	0
Zotu489	0	0	0	0	0	0	0	0	0	0	0	0	0	0	0	0	0	0	0	0	1	0	0	0	0	0	0	0	0	0	0	0	0	0	0	0	0	0	0	0	0	0	0	0	0	0	0	0	0
Zotu49	76	102	0	44	378	197	0	5	15	12	40	349	0	1	9	210	34	92	2	14	135	491	853	0	18	232	15	1	965	0	0	1	83	3	1	0	0	13	0	0	25	255	21	2	0	15	0	97	54
Zotu492	1	43	0	0	40	16	0	0	0	0	0	0	0	0	0	0	1	17	0	0	5	0	0	0	0	0	0	0	0	0	0	0	0	0	0	0	0	0	0	0	0	0	0	0	0	0	0	0	0
Zotu493	0	0	0	26	0	0	0	8	38	0	0	0	0	0	26	0	0	0	0	0	0	5	21	0	0	0	3	0	0	0	0	0	1	1	0	0	0	0	0	0	0	3	0	0	0	1	0	0	6
Zotu494	0	0	0	0	32	0	0	0	1	0	0	0	0	0	0	0	0	0	0	0	10	1	0	0	0	27	0	0	6	0	0	0	0	0	4	0	0	0	0	0	0	5	0	0	0	0	0	0	0
Zotu495	0	0	0	3	0	0	0	1	89	0	0	0	0	0	15	15	0	0	0	0	0	0	0	0	0	0	0	0	0	0	0	0	0	0	2	0	0	0	0	0	0	17	0	0	0	0	0	2	0
Zotu498	0	0	0	0	0	0	0	5	0	0	0	0	0	0	0	0	0	0	0	0	0	0	21	0	0	0	0	0	0	0	0	0	0	0	0	0	0	0	0	48	0	0	0	0	0	0	0	0	0
Zotu5	564	9588	0	792	687	2668	6	218	2517	277	520	1651	13	27	3605	2997	479	763	188	59	2205	627	1062	14	379	431	41	85	4271	0	6	69	596	343	2210	39	22	3184	0	111	4434	3100	1019	805	320	32	78	517	7907
Zotu50	0	0	0	7	0	0	0	0	0	0	35	0	0	3642	0	0	0	0	0	5	0	21	0	0	0	0	0	0	0	0	0	4	0	0	0	0	0	3	0	0	0	18	0	17248	0	1270	0	0	0
Zotu500	31	0	0	0	0	0	0	0	0	0	0	0	0	0	0	0	0	0	0	0	0	5	0	0	0	0	0	0	0	0	0	0	0	1	1	0	0	29	0	0	0	0	0	0	0	0	0	1	0
Zotu501	0	0	0	0	16	15	0	0	0	0	0	0	0	0	8	0	0	0	0	0	0	0	0	0	0	0	0	0	0	0	0	0	0	0	0	0	0	0	0	0	0	0	0	0	0	0	0	0	0
Zotu502	0	0	0	352	0	0	0	0	0	2	0	0	0	0	0	0	0	0	0	0	0	0	0	0	0	0	0	0	0	0	0	0	0	0	0	0	0	0	0	0	0	12	0	0	0	0	0	0	0
Zotu503	0	0	0	0	0	3	0	0	0	0	0	0	2	0	0	0	0	0	0	1	0	0	0	0	5	0	0	0	0	0	0	212	0	0	0	0	1	0	0	0	0	0	0	0	0	0	0	2	0
Zotu504	0	1	0	0	0	0	0	0	0	0	0	0	0	0	0	0	0	0	0	0	0	0	0	0	0	0	0	0	0	0	0	0	0	0	0	0	0	0	0	0	0	0	0	0	0	0	0	0	0
Zotu505	0	0	0	2	0	0	0	6	0	0	0	0	55	0	0	0	0	0	0	0	1	0	0	0	0	0	0	0	0	0	0	0	0	0	8	0	0	0	0	0	0	0	0	0	0	0	0	0	4
Zotu506	0	75	0	0	0	148	0	0	0	11	0	0	0	0	0	0	9	0	0	0	4	1	0	0	0	0	0	0	0	0	0	0	0	0	0	0	0	0	0	0	0	0	51	0	0	0	0	0	0
Zotu507	0	0	0	0	0	0	1	0	0	0	0	9	0	0	0	0	3	0	0	0	0	0	0	0	0	0	0	0	0	0	0	0	0	1	52	0	0	8	0	0	0	61	0	2	0	0	0	0	20
Zotu51	12	221	0	70	3	9	0	33	47	417	81	357	17	0	779	56	14	94	5	67	187	442	765	0	31	0	25	7	80	0	9	2	4	7	231	2	6	0	1	0	0	1738	40	0	0	35	0	2	33
Zotu510	0	0	0	0	0	0	0	12	0	0	0	0	6	0	0	0	0	0	0	0	0	0	0	0	0	0	0	0	0	0	0	0	0	0	0	0	0	0	0	0	0	0	0	0	0	0	0	3	0
Zotu511	0	0	0	364	0	3	0	0	0	4	0	0	0	0	3	0	0	0	0	0	0	0	0	0	0	0	0	0	0	0	0	0	0	0	0	0	0	0	0	0	0	0	7	0	0	0	0	0	0
Zotu512	0	0	0	4	0	3	0	0	0	3	0	0	0	0	3	0	0	0	0	0	0	0	24	0	0	0	0	0	52	0	0	0	0	0	0	0	0	0	0	0	0	0	0	0	0	0	0	1	106
Zotu513	0	0	0	12	0	0	0	0	0	0	0	0	0	0	12	20	0	0	0	0	0	0	171	0	0	0	0	0	4	0	0	0	0	0	0	0	0	0	0	0	0	0	13	0	0	0	0	0	0
Zotu515	0	14	0	0	46	0	0	0	0	0	0	0	0	0	0	0	1	7	0	0	1	0	0	0	0	3	0	0	127	0	0	0	0	0	0	0	0	0	0	0	2	0	1	0	0	0	0	0	9
Zotu516	129	14	0	0	0	1	0	0	0	1	0	0	0	0	0	0	0	0	0	1	2	0	22	0	0	19	0	0	9	0	0	0	0	0	0	0	0	0	0	0	0	73	11	0	0	0	0	0	17
Zotu52	0	1409	0	0	106	494	2	0	25	99	18	68	0	0	13	21	63	218	0	2	346	206	1373	0	74	39	3	0	2005	0	0	0	11	12	0	0	0	91	0	0	32	15	68	3	0	1	1	11	127
Zotu520	0	154	0	0	12	0	0	0	0	0	0	0	0	0	0	0	0	3	0	0	0	3	0	0	0	0	0	0	0	0	0	0	0	0	0	0	0	0	0	0	0	0	0	0	0	0	0	0	10
Zotu521	0	0	0	1	0	0	0	0	0	8	0	0	0	0	6	0	1	0	0	0	6	0	0	0	0	0	0	0	0	0	0	0	0	0	0	0	0	0	0	0	0	0	20	0	0	0	0	0	0
Zotu525	42	0	0	112	2	0	0	16	0	0	0	0	0	0	23	6	3	3	0	2	0	0	2	0	0	0	0	0	9	0	0	0	0	0	7	0	0	68	0	0	0	3	1	0	0	0	0	0	5
Zotu526	45	0	0	0	0	5	0	0	17	0	0	0	0	0	0	0	0	0	0	0	0	0	26	0	0	0	0	0	2	0	0	0	0	0	0	0	0	0	0	0	0	52	0	0	0	0	0	0	0
Zotu527	0	0	0	0	7	17	0	0	0	0	0	43	0	0	0	0	2	0	0	0	18	2	0	0	0	0	0	0	0	0	0	0	0	2	0	0	0	0	0	0	0	0	0	0	0	0	0	0	0
Zotu528	46	18	0	0	30	19	0	2	6	1	0	0	0	0	0	43	4	3	1	0	13	0	0	0	0	6	0	0	0	0	0	0	0	3	0	0	0	9	0	5	7	0	4	5	2	0	0	5	12
Zotu529	0	0	0	25	0	0	0	0	96	0	0	0	0	0	0	0	0	0	0	0	0	0	42	0	0	0	0	0	0	0	0	0	0	0	0	0	0	0	0	0	0	244	0	0	0	0	0	0	0
Zotu53	0	0	0	0	0	12	4	5	0	4	0	0	0	0	0	0	0	0	0	0	6	0	0	0	0	0	1	0	0	0	0	0	0	0	0	0	0	0	0	0	0	0	19	0	11	0	0	0	0
Zotu530	0	0	0	0	0	0	0	0	0	0	0	0	4	0	0	0	0	0	0	0	0	13	0	0	0	0	0	0	0	0	0	0	0	0	0	0	0	0	0	0	0	0	0	0	0	0	0	2	0
Zotu534	0	0	0	0	0	0	0	0	0	0	0	0	0	0	0	0	0	0	0	0	0	0	0	0	0	0	0	0	0	0	0	0	0	0	0	0	0	0	0	0	0	0	0	0	0	0	0	0	0
Zotu535	0	0	0	0	0	0	0	0	0	0	0	0	0	0	0	0	0	0	0	0	0	0	0	0	0	0	0	0	0	0	0	0	0	0	0	0	0	0	0	0	0	0	0	0	0	0	0	0	0
Zotu536	0	0	0	0	0	0	0	0	0	0	0	0	0	0	12	0	0	0	0	0	0	10	0	0	0	0	1	0	0	0	0	0	0	0	0	0	0	0	0	0	0	30	5	2	0	0	0	0	1
Zotu537	0	0	0	0	0	0	0	0	0	0	0	0	0	0	4	20	0	1	1	0	3	0	0	0	0	0	0	0	0	0	0	0	0	0	5	0	0	32	0	6	0	0	0	0	0	0	0	28	0
Zotu538	0	0	0	0	8	6	0	0	0	0	0	0	0	0	0	0	6	69	0	0	0	0	0	0	0	0	0	0	0	0	0	0	0	0	0	0	0	0	0	0	3	0	0	0	0	0	0	0	0
Zotu539	0	0	0	0	0	0	0	12	1	0	0	0	1	0	0	0	1	0	0	0	7	0	0	0	0	43	0	0	0	0	0	10	0	0	0	0	0	0	0	0	0	0	0	0	0	0	0	0	0
Zotu54	2504	0	134	222	0	0	0	834	0	0	8	18	0	0	105	429	0	0	2764	1	0	0	0	0	0	0	24	0	0	0	2	0	0	0	508	0	1	0	40	59	0	48	1	0	0	3	0	6	0
Zotu540	0	0	0	0	0	0	0	0	0	18	0	0	0	0	0	0	0	0	0	0	0	0	0	0	0	0	0	0	0	0	0	0	0	0	0	0	0	0	0	0	0	0	0	0	0	0	0	0	0
Zotu543	0	0	0	35	0	0	0	8	28	0	0	0	0	0	10	0	0	0	0	0	0	0	0	0	0	0	0	0	0	0	0	0	0	0	19	0	0	0	0	0	1	13	0	3	0	0	0	8	0
Zotu544	0	0	0	0	86	0	0	0	0	0	0	0	0	0	0	0	1	0	0	0	49	0	0	0	0	0	0	0	0	0	0	0	0	0	0	0	0	0	0	0	0	0	0	0	0	0	0	0	43
Zotu546	0	0	0	0	0	0	0	0	6	0	0	0	0	0	0	0	0	0	0	0	0	0	0	0	0	0	0	0	0	0	0	0	0	0	0	0	0	0	0	0	0	0	0	0	0	0	0	0	0
Zotu547	0	0	0	0	0	0	0	0	0	0	0	0	0	0	0	0	0	0	0	0	0	0	0	0	0	0	0	0	0	0	0	0	0	0	0	0	0	0	0	0	0	0	0	0	0	0	0	0	0
Zotu548	0	0	0	0	0	0	0	0	0	0	0	0	0	0	0	20	0	0	0	0	0	0	5	0	0	6	0	0	0	0	0	0	0	0	7	0	0	0	0	52	0	86	0	1	0	0	0	0	0
Zotu55	0	0	0	0	0	0	0	0	0	0	0	0	0	0	0	0	0	0	0	0	0	0	0	0	18475	0	0	0	0	0	0	0	0	0	0	0	0	0	0	0	0	0	0	0	0	0	0	0	0
Zotu550	0	0	0	0	0	0	0	0	0	0	0	0	14	0	0	0	0	0	0	0	0	0	0	0	0	0	0	0	0	0	0	0	0	0	0	0	0	0	0	0	0	0	0	0	0	0	0	0	0
Zotu552	26	0	0	0	0	0	0	0	0	0	0	0	0	0	9	23	0	0	0	0	0	0	0	0	0	0	0	0	0	0	0	0	0	0	1	0	4	0	0	0	0	0	0	0	0	2	0	0	8
Zotu554	0	0	0	29	0	0	0	0	0	0	0	0	22	0	7	0	0	0	0	0	0	0	0	0	0	0	0	0	0	0	0	0	0	0	0	0	0	0	0	0	0	0	0	0	0	0	0	0	0
Zotu556	119	0	0	0	0	0	0	0	23	0	2	0	0	0	5	8	0	0	0	0	0	21	31	0	0	0	0	0	0	0	0	0	0	0	18	0	0	0	0	3	0	1	0	0	0	0	0	0	1
Zotu557	0	0	0	0	0	0	0	0	12	0	0	0	0	0	0	0	0	0	0	2	0	0	5	0	0	0	0	0	0	0	0	0	0	0	0	0	0	0	0	0	0	1	0	0	0	0	0	0	0
Zotu559	0	0	0	0	0	2	0	0	0	0	7	0	0	0	0	0	0	0	0	0	0	0	0	0	0	0	2	0	0	0	0	0	0	0	0	0	0	0	0	0	0	0	0	0	0	0	0	0	0
Zotu56	42	10	0	66	935	29	3	299	402	0	31	22	0	0	181	516	13	8	17	10	46	88	2057	0	0	31	2	0	1	0	13	72	18	11	76	0	3	182	0	171	14	882	19	21	0	15	1	45	601
Zotu560	7	8	0	11	0	1	0	0	169	0	0	0	7	0	0	0	0	0	0	1	0	1	0	0	0	0	0	0	0	0	0	0	0	0	10	0	0	166	0	0	0	0	0	0	0	0	0	0	0
Zotu561	0	0	0	0	0	0	0	0	0	0	0	0	0	0	0	0	0	0	0	0	0	0	0	0	0	0	0	0	0	0	0	0	0	0	0	0	0	53	0	0	0	0	0	0	0	0	0	1	0
Zotu562	0	0	0	0	0	0	0	0	0	0	0	0	0	0	0	0	0	0	0	0	1	0	4	0	0	0	0	0	0	0	0	0	0	0	0	0	0	45	0	0	0	40	0	0	0	0	0	0	0
Zotu563	0	0	0	1	0	0	0	0	5	0	0	9	0	0	2	33	2	0	0	1	0	0	160	0	0	15	0	0	8	0	0	0	0	0	18	0	0	0	0	0	0	14	0	0	0	2	0	0	0
Zotu565	0	0	0	0	0	0	0	0	0	0	0	0	0	0	0	13	0	0	0	0	0	0	0	0	0	0	0	0	0	0	0	0	0	0	0	0	0	0	0	0	0	0	0	0	0	0	0	0	0
Zotu566	0	0	0	0	0	0	0	3	0	0	0	0	0	0	0	0	0	0	0	3	0	18	0	0	0	0	0	0	0	0	0	0	0	0	2	0	0	0	0	0	0	4	0	0	0	1	0	0	0
Zotu568	0	0	0	0	0	0	0	0	0	0	0	0	0	0	0	0	0	0	0	0	0	0	0	0	0	0	0	0	0	0	0	0	0	0	0	0	0	0	0	0	0	0	0	0	0	0	0	0	0
Zotu57	0	0	0	36	0	9	0	32	391	0	6	0	5	0	16	117	13	5	12	17	2	34	74	0	0	0	26	0	18	0	0	0	0	0	76	0	0	216	1	501	1	1544	7	0	0	17	0	16	0
Zotu570	0	0	0	0	5	0	0	0	0	0	0	0	0	0	0	0	1	7	0	0	0	2	0	0	0	0	0	0	42	0	0	0	0	0	0	0	0	0	0	0	0	0	1	0	0	0	0	0	26
Zotu571	0	10	0	0	42	0	0	0	0	0	0	0	0	0	2	0	80	0	0	0	44	0	7	0	0	6	0	0	0	0	0	0	0	0	0	0	0	0	0	0	0	0	12	0	0	0	0	0	0
Zotu576	0	0	0	0	0	0	0	0	0	0	0	0	0	0	0	0	0	4	0	0	0	1	0	0	1	0	0	0	0	0	0	0	0	0	0	0	0	0	0	0	0	0	0	0	0	0	0	0	0
Zotu577	0	0	0	0	0	0	0	0	0	0	0	0	0	0	0	15	0	1	0	0	0	0	11	0	0	10	0	0	0	0	0	0	0	0	0	0	0	0	0	0	0	0	0	0	0	0	0	1	0
Zotu578	0	0	0	0	5	0	0	0	0	0	0	0	0	0	0	1	1	0	0	0	1	0	0	0	0	0	0	0	0	0	0	0	0	0	0	0	0	0	0	0	0	0	0	2	0	0	0	0	0
Zotu58	779	1593	0	0	337	350	2	3	3	14	21	257	0	0	82	0	117	749	0	6	577	181	0	4	10	134	0	4	731	0	0	6	0	18	1	3	0	0	0	0	210	6	382	171	0	0	0	3	113
Zotu580	0	0	0	0	13	0	0	0	8	0	0	0	0	0	0	0	2	0	0	0	1	0	0	0	0	0	0	0	17	0	0	0	0	0	0	0	0	0	0	0	0	2	0	2	0	0	0	0	0
Zotu581	0	0	0	0	0	0	0	0	0	0	0	0	0	0	0	0	0	0	0	0	0	0	0	0	0	0	0	0	0	0	0	0	0	0	0	0	0	0	0	0	0	0	0	0	0	0	0	0	0
Zotu582	0	0	0	0	0	0	0	0	0	0	0	0	0	0	0	8	1	3	0	0	1	11	0	0	0	0	0	0	14	0	0	0	0	0	0	0	0	0	0	0	2	0	0	0	0	0	0	0	44
Zotu584	0	0	0	0	4	0	0	0	23	0	0	0	0	0	0	8	0	1	0	0	0	0	16	0	0	0	0	0	0	0	0	0	0	2	1	0	0	36	0	0	0	0	14	2	0	0	0	0	20
Zotu587	0	0	0	0	0	0	0	0	0	0	0	0	0	0	0	0	0	0	0	0	0	0	0	0	0	0	0	0	0	0	0	0	0	0	0	0	0	0	0	0	0	0	0	0	0	0	0	0	0
Zotu588	0	0	0	0	0	0	0	0	0	1	0	0	0	0	0	0	0	0	0	0	1	0	0	0	0	0	0	0	0	0	0	0	0	0	0	0	0	0	0	0	0	0	14	0	0	0	0	0	0
Zotu59	0	0	0	0	0	0	0	0	0	0	0	0	0	0	0	0	0	0	0	36	0	2981	0	0	0	1078	0	0	0	0	0	0	0	0	0	0	27	0	0	1338	0	0	0	0	0	0	0	0	0
Zotu590	0	0	0	0	0	0	0	0	14	0	0	0	0	0	0	0	0	0	0	0	0	0	12	0	0	0	0	0	0	0	0	0	0	0	0	0	0	0	0	0	0	0	0	0	0	0	0	0	0
Zotu591	0	0	0	0	78	0	0	0	0	0	0	0	0	0	0	0	4	0	0	0	7	0	0	0	0	0	0	0	0	0	0	0	0	0	0	0	0	0	0	0	7	0	6	0	0	0	0	0	30
Zotu592	0	0	0	0	0	0	0	0	17	0	0	0	0	0	0	0	0	0	6	0	0	0	0	0	0	0	0	0	0	0	0	0	0	2	0	0	0	0	0	0	0	0	0	0	0	0	0	0	0
Zotu593	0	0	0	3	0	0	0	1	66	0	0	0	2	0	3	7	0	0	0	0	0	0	0	0	0	0	0	0	0	0	0	0	0	0	5	0	0	4	0	0	0	4	0	0	0	0	0	0	0
Zotu594	0	0	0	0	0	0	0	5	0	0	0	0	0	0	0	0	0	0	0	0	0	0	0	0	0	0	0	0	0	0	0	0	0	0	0	0	0	0	0	0	0	0	0	0	0	0	1	0	0
Zotu596	0	0	0	0	0	0	0	0	25	0	0	0	0	0	0	20	0	0	0	0	0	0	5	0	0	0	0	0	13	0	0	0	0	0	5	0	0	17	0	0	0	61	0	0	0	0	0	0	0
Zotu6	0	0	0	0	0	0	0	1	0	0	0	0	0	0	0	0	0	94	0	44	0	0	0	37	0	0	0	0	8	0	0	0	0	0	0	0	0	0	0	0	0	0	0	0	255	0	0	0	1
Zotu60	0	0	0	0	0	0	0	0	0	0	5923	0	0	0	0	0	0	0	0	0	0	0	0	0	0	0	0	0	0	0	0	0	0	0	0	0	0	0	0	0	0	0	0	0	0	0	0	0	0
Zotu600	0	0	0	0	0	0	0	0	0	0	0	0	0	0	0	0	0	0	0	0	0	0	0	0	0	0	0	0	0	0	0	0	0	0	0	0	0	0	0	0	0	0	0	1	0	0	0	0	0
Zotu601	93	0	0	0	0	0	0	0	0	0	0	0	0	0	10	0	5	0	0	0	0	0	3	0	0	11	0	0	49	0	0	0	0	0	0	0	0	0	0	0	0	0	2	0	0	0	0	0	0
Zotu602	0	0	0	0	0	0	0	0	0	0	0	0	0	0	0	0	0	0	8	0	3	0	0	0	0	23	0	0	0	0	0	13	0	0	0	0	0	0	0	0	0	0	0	0	0	0	0	7	0
Zotu603	0	0	0	0	0	21	0	0	0	0	1	0	0	0	0	0	0	5	0	0	0	0	0	0	29	0	0	0	0	0	0	0	0	0	0	0	0	0	0	0	0	0	0	0	0	0	0	0	12
Zotu606	0	0	0	0	0	0	0	0	0	0	0	0	0	0	0	0	0	0	0	0	0	0	0	0	0	0	0	0	0	0	0	0	0	0	0	0	0	0	0	0	0	6	0	0	0	0	0	0	0
Zotu61	0	0	0	21	0	2	0	0	17	0	0	3	0	0	11	21	0	0	0	33	0	17	101	0	0	0	1	0	50	6	0	0	0	0	13921	0	0	3	0	0	1	197	0	0	0	0	6	8	0
Zotu611	0	0	0	0	0	0	0	0	0	0	1	0	0	0	0	0	0	0	0	0	0	5	0	0	23	0	0	0	0	0	0	0	0	0	155	0	0	0	0	0	0	11	0	0	0	0	0	0	0
Zotu613	0	0	0	0	0	0	0	0	0	0	0	0	0	0	0	0	0	0	0	0	0	0	0	0	0	0	0	0	0	0	0	0	0	0	0	0	0	0	0	0	0	0	0	0	0	0	0	0	0
Zotu615	0	0	0	0	7	0	0	0	0	0	0	0	0	1	0	0	0	2	0	0	0	5	0	0	4	0	0	0	14	0	0	0	0	0	0	0	0	0	0	0	0	0	0	0	2	0	0	0	22
Zotu617	0	0	0	0	0	0	0	0	2	0	3	0	2	0	0	0	0	0	0	0	2	11	0	0	0	0	0	0	0	0	0	0	0	0	1	0	1	0	0	0	0	0	0	0	0	0	0	1	0
Zotu62	0	0	9	15	0	0	0	0	0	0	0	0	50	0	0	0	0	0	3	0	0	0	0	0	0	0	0	0	0	0	0	0	0	3	66	0	0	0	0	0	0	155	0	0	0	1	0	0	0
Zotu620	6	0	0	0	0	0	0	0	0	0	0	0	0	0	0	0	0	0	0	0	0	4	0	0	0	0	0	0	0	0	0	6	0	0	0	0	0	0	0	0	0	0	0	0	0	0	0	0	0
Zotu622	0	36	0	0	0	3	0	0	0	14	0	0	0	0	0	0	9	0	0	0	7	0	0	0	0	0	0	0	0	0	0	0	0	0	0	0	0	0	0	0	0	0	3	3	0	0	0	0	0
Zotu624	0	0	0	0	0	0	0	0	0	0	0	0	0	0	6	41	0	0	0	0	0	18	0	0	0	0	0	0	0	0	0	0	0	0	0	0	0	0	0	0	0	10	0	0	0	0	0	0	0
Zotu626	0	8	0	0	21	26	0	2	0	1	5	0	0	0	0	0	1	2	0	0	2	0	0	0	0	0	0	0	3	0	0	6	0	5	0	0	0	0	0	0	0	0	1	32	0	0	0	0	0
Zotu629	0	0	0	0	0	0	0	0	0	0	0	0	0	0	0	0	0	0	0	1	0	0	0	0	0	0	0	0	0	0	0	0	0	0	1	0	0	0	0	0	0	0	0	0	0	0	0	0	0
Zotu63	0	108	0	10	53	139	1	3	44	37	22	342	0	3	44	25	8	65	0	9	166	1605	106	0	6	14	18	0	185	0	1	0	0	5	0	2	1	13	0	417	15	118	15	4	5	15	0	13	91
Zotu630	0	0	0	2	0	0	0	0	0	0	0	0	0	0	0	0	0	0	0	0	1	0	0	0	0	0	0	0	0	0	0	0	0	0	0	0	0	0	0	0	0	0	1	0	0	0	0	0	12
Zotu632	0	0	0	0	0	2	0	0	0	0	0	0	0	0	0	0	5	0	0	0	0	0	0	0	0	0	0	0	0	0	0	1	0	0	0	0	0	0	0	0	0	0	0	0	0	0	0	0	0
Zotu633	0	0	0	1	0	0	0	0	0	16	0	0	0	0	0	0	4	4	0	0	10	0	0	0	0	0	0	0	0	0	0	0	0	0	0	0	0	0	0	0	0	0	0	0	0	0	0	0	0
Zotu635	0	0	0	4	0	0	0	0	14	0	0	0	0	0	0	0	0	0	0	0	0	0	0	0	0	0	0	0	0	0	0	0	0	0	0	0	0	0	0	0	0	7	1	0	0	0	0	0	7
Zotu636	0	0	0	0	3	0	0	0	0	0	0	0	0	0	0	0	0	21	0	0	2	1	0	0	0	0	0	0	0	0	0	0	0	0	4	0	0	0	0	0	0	26	0	4	0	0	0	4	8
Zotu637	0	0	0	0	0	0	0	0	0	0	0	0	0	0	0	0	0	0	0	0	0	0	0	0	0	0	0	0	0	0	0	0	0	0	0	0	0	0	0	0	0	0	0	0	0	0	0	0	0
Zotu639	0	0	0	0	0	0	0	0	0	0	0	0	0	0	0	0	0	0	0	0	0	0	0	0	0	0	0	0	0	0	0	0	0	0	0	0	0	0	0	0	0	0	0	0	0	0	0	0	0
Zotu64	0	0	0	0	0	6	0	0	0	0	0	0	0	0	0	2	0	0	0	1	5	0	0	0	0	0	0	0	0	0	0	0	0	28	662	0	0	0	0	0	0	0	0	0	1	22	56	0	0
Zotu641	0	14	0	0	0	0	0	0	0	0	0	0	0	0	4	0	0	0	0	0	0	0	0	0	0	0	0	0	0	0	0	0	0	0	0	0	0	0	0	0	0	0	6	0	0	0	0	0	0
Zotu642	0	0	0	0	0	0	0	0	0	0	0	0	0	0	4	0	0	0	0	0	5	16	14	0	0	0	0	0	0	0	0	0	0	0	1	0	0	0	0	0	0	30	0	0	0	0	0	0	0
Zotu643	43	0	0	7	17	0	0	5	0	0	0	0	0	0	17	0	0	0	0	0	0	1	0	0	0	2	0	0	0	0	0	0	0	0	0	0	0	0	0	0	0	0	0	0	0	0	0	3	0
Zotu645	0	0	0	0	0	0	0	0	0	0	0	0	0	0	0	0	0	0	0	0	0	0	0	0	0	0	0	0	0	0	1	0	0	0	0	0	0	0	0	0	0	0	0	0	0	0	0	0	0
Zotu646	313	0	0	0	0	0	0	0	0	0	0	0	0	0	0	0	0	0	0	0	38	0	0	0	0	0	0	0	0	0	0	0	0	0	0	0	0	0	0	0	0	0	0	0	0	0	0	0	0
Zotu649	0	0	0	10	0	0	0	0	4	0	0	0	0	0	0	16	0	0	0	0	0	0	27	0	0	0	0	0	0	0	0	0	0	0	1	0	1	0	0	11	0	46	0	0	0	2	0	4	0
Zotu65	0	4	0	0	0	0	0	0	0	0	0	0	0	0	2	0	0	0	0	0	0	0	0	0	0	0	0	0	0	0	0	0	0	0	0	0	0	0	0	0	0	0	0	0	0	0	0	0	0
Zotu651	55	0	0	4	0	0	0	0	0	0	0	0	0	0	0	7	0	0	0	0	2	0	0	0	0	0	0	0	0	0	0	0	0	0	0	0	0	0	0	0	0	86	0	0	0	0	0	1	0
Zotu652	21	0	0	0	13	0	0	0	0	0	0	0	0	0	0	0	0	0	0	0	0	0	0	0	0	0	0	0	125	0	0	0	0	0	0	0	0	0	0	0	0	0	0	0	0	0	0	0	0
Zotu654	0	0	0	0	0	15	0	0	0	0	0	0	0	0	2	0	0	7	0	0	0	0	0	0	0	0	0	0	0	0	0	0	0	0	0	0	0	0	0	0	0	0	0	0	0	0	0	0	0
Zotu655	0	0	0	0	0	0	0	0	0	0	0	0	0	0	0	0	0	0	0	0	0	0	0	0	0	0	0	0	0	0	0	0	0	0	0	0	0	0	0	0	0	0	0	0	0	0	0	0	0
Zotu656	0	0	0	0	0	0	0	0	0	0	0	0	0	0	0	0	0	0	0	0	0	0	0	0	0	0	0	0	0	0	0	0	0	0	0	0	61	0	0	0	0	0	0	0	0	0	0	0	0
Zotu657	120	0	0	0	1	0	0	0	0	0	0	0	0	0	0	0	0	0	0	0	0	0	48	0	0	0	1	0	0	0	0	0	0	0	13	0	0	0	0	52	0	0	0	0	0	6	0	0	0
Zotu658	0	0	0	0	0	0	0	0	0	11	0	0	0	0	0	0	0	14	0	2	0	0	0	0	0	0	0	0	0	0	0	0	0	0	2	0	0	0	0	0	0	0	13	0	0	0	0	0	0
Zotu659	0	0	0	0	0	0	0	0	0	0	0	0	0	0	0	0	0	0	0	0	0	0	0	0	0	0	0	0	0	0	0	2	0	0	0	0	0	0	0	0	0	0	0	0	0	0	0	0	0
Zotu66	0	0	0	0	0	0	0	0	0	0	0	0	0	0	0	0	0	0	0	0	0	0	17	0	0	0	0	0	0	0	0	0	0	0	0	0	0	0	0	0	0	0	0	0	0	0	0	0	0
Zotu660	0	0	0	0	0	0	0	0	7	0	0	0	0	0	0	54	0	0	0	0	5	0	112	0	0	0	0	0	0	0	0	0	0	0	0	0	0	0	0	0	0	0	0	0	0	0	0	0	0
Zotu661	0	0	0	0	0	0	0	0	0	0	0	0	0	0	0	0	0	0	0	0	0	0	0	0	0	0	0	0	0	0	0	0	0	0	0	0	0	0	0	0	0	0	0	0	0	0	0	0	0
Zotu663	0	0	0	0	0	0	0	0	6	0	0	0	0	0	0	25	0	0	23	0	0	0	0	0	3	0	0	0	0	0	0	0	0	1	11	0	0	0	0	0	0	0	0	0	0	0	0	0	0
Zotu666	0	0	0	0	0	2	0	5	0	0	0	0	0	0	0	0	0	0	0	0	0	0	0	0	0	0	0	0	0	0	0	0	0	0	0	0	0	1	0	0	0	0	0	0	0	0	0	0	0
Zotu667	0	0	0	0	0	6	0	0	0	0	0	0	0	0	0	0	0	0	0	0	0	0	0	0	0	0	0	0	0	0	0	0	0	0	0	0	0	0	0	0	0	0	0	0	0	0	0	0	0
Zotu668	0	0	0	0	0	2	0	1	0	3	0	0	0	0	0	0	5	1	0	0	0	0	0	0	0	0	0	0	0	0	0	0	0	0	0	0	0	0	0	0	0	0	0	0	0	0	0	0	0
Zotu669	0	80	0	0	0	21	0	0	0	6	0	0	0	0	0	0	0	5	0	0	0	0	0	0	0	0	0	0	0	0	0	0	0	0	0	0	0	0	0	0	0	0	0	0	0	0	13	0	9
Zotu67	0	63	0	21	50	849	14	7	31	24	79	215	0	2	30	1	75	46	0	6	231	19	93	7	655	136	0	2	1399	0	1	2	7	5	229	5	4	0	0	0	8	0	85	23	0	4	51	23	10
Zotu670	0	0	0	0	0	0	0	0	0	0	0	0	0	0	0	0	0	0	0	0	0	6	0	0	0	0	0	0	0	0	0	0	0	0	0	0	0	0	0	0	0	235	0	0	0	0	0	0	0
Zotu671	0	0	0	0	0	0	0	0	0	0	0	40	0	0	0	5	0	0	0	0	0	0	0	0	0	0	0	0	0	0	0	0	0	0	0	0	0	20	0	0	0	0	0	0	0	0	0	0	0
Zotu672	0	0	0	0	0	0	0	2	0	0	0	0	0	0	0	0	0	0	0	0	0	1	22	0	0	9	0	0	0	0	0	0	0	0	0	0	0	0	0	10	0	28	0	0	0	1	0	0	0
Zotu674	0	0	0	0	0	0	0	1	0	0	0	0	0	0	0	0	0	0	0	0	0	0	0	0	0	0	0	0	0	0	0	0	0	0	0	0	0	0	0	0	0	0	0	0	0	0	0	0	0
Zotu675	1	0	0	0	0	0	0	0	0	0	0	0	0	0	0	0	0	0	0	0	0	0	0	0	0	0	0	0	0	0	0	0	0	0	0	0	0	0	0	0	0	0	0	0	0	0	0	0	0
Zotu68	0	0	0	0	0	0	0	0	0	0	0	0	0	0	0	0	0	0	0	0	0	0	0	0	0	0	0	0	0	0	0	0	0	0	0	0	0	0	0	0	0	0	0	0	0	0	0	0	0
Zotu680	0	0	0	0	0	0	0	0	0	0	0	0	0	0	0	0	0	0	0	2	0	0	0	0	2	0	0	2	0	0	0	0	0	0	153	0	0	0	0	0	0	0	0	0	0	0	0	0	0
Zotu682	0	0	0	0	0	7	0	6	0	9	0	0	0	0	0	0	0	1	0	0	2	1	0	0	0	0	0	0	0	0	0	0	0	0	0	0	0	0	0	0	0	0	0	0	0	0	0	0	0
Zotu683	0	0	0	0	0	1	0	0	0	0	0	0	0	0	0	0	0	0	0	0	0	0	0	0	0	0	0	0	0	0	0	0	0	0	0	0	0	0	0	0	0	0	0	0	0	0	0	3	0
Zotu684	0	0	0	0	0	14	0	0	0	0	0	0	0	0	0	0	0	0	0	0	0	0	0	0	0	0	0	0	0	0	0	0	0	0	0	0	0	0	0	0	0	0	0	0	0	0	0	0	0
Zotu685	0	0	0	0	0	0	0	0	28	0	0	1	0	0	4	11	0	0	14	0	0	6	0	0	0	0	0	0	0	0	0	0	0	0	0	0	1	5	0	0	0	1	0	0	0	0	0	9	0
Zotu687	0	0	0	1	0	0	0	0	0	0	0	0	0	0	0	0	0	0	0	0	0	5	0	0	0	0	0	0	0	0	0	0	0	0	7	0	0	177	0	0	0	0	0	0	0	0	0	0	0
Zotu689	0	0	0	6	0	0	0	10	0	0	0	0	0	0	0	0	0	0	0	1	0	0	0	0	0	0	0	0	0	0	0	0	0	0	0	0	0	0	0	0	0	0	0	0	0	0	0	1	0
Zotu69	133	5	0	26	124	12	0	86	84	2	20	35	0	1	56	564	1	15	0	10	20	60	193	0	13	146	1	0	217	0	0	4	2	19	27	0	0	152	0	489	15	254	6	24	0	8	0	24	63
Zotu690	0	0	0	0	0	0	0	0	0	0	0	28	0	0	0	7	0	23	2	0	0	0	0	10	12	0	0	0	0	0	0	0	0	0	0	10	0	2	0	0	0	5	0	0	0	0	0	0	4
Zotu691	0	0	0	0	0	0	0	0	0	0	0	0	0	0	0	0	0	0	0	0	0	8	0	0	0	0	0	0	0	0	0	0	0	0	0	0	0	0	0	0	0	6	0	0	0	0	0	0	0
Zotu694	0	0	0	0	0	0	0	0	0	0	0	0	0	0	10	0	0	0	0	0	0	0	0	0	0	0	1	0	0	0	0	0	0	0	108	0	0	0	1	0	0	0	0	0	0	5	0	0	0
Zotu696	7	0	0	0	0	0	0	3	5	0	2	0	0	0	0	0	0	0	0	0	0	3	162	0	0	0	0	0	0	0	0	0	0	0	1	0	0	0	0	13	0	3	0	0	0	2	0	0	0
Zotu697	0	0	0	0	5	1	0	0	0	0	0	0	0	0	0	0	0	0	0	0	0	0	0	0	0	0	0	0	0	0	0	0	0	0	0	0	0	0	0	0	3	0	2	0	0	0	0	0	0
Zotu699	0	0	0	0	0	0	0	0	0	0	0	0	0	0	0	0	0	0	0	0	0	5	0	0	0	0	0	0	0	0	0	0	0	0	1	0	0	0	0	0	0	0	0	0	0	0	0	0	0
Zotu7	0	0	0	2	0	0	0	31	3	0	787	0	32	46	0	0	0	3	6	1714	0	19	0	0	3	11	10	0	0	54	0	0	0	0	366	0	1	9	0	0	0	13	0	9	0	2768	0	2	0
Zotu70	70	111	0	23	211	71	2	17	7	0	22	141	0	3	30	131	43	121	2	2	71	94	187	4	34	54	0	0	343	0	0	0	11	6	7	0	1	0	0	3	33	88	14	141	12	19	48	21	165
Zotu700	0	0	0	2	0	0	0	0	0	0	0	0	0	0	7	0	0	0	0	0	0	0	0	0	0	0	0	0	24	0	0	0	0	0	0	0	0	9	0	0	0	0	0	0	0	0	0	3	0
Zotu702	0	0	0	0	0	0	0	0	0	0	0	0	0	0	0	0	0	0	0	0	4	0	0	0	0	18	0	0	0	0	0	0	0	0	0	0	0	0	0	0	0	0	0	0	0	0	0	0	0
Zotu703	0	0	0	0	0	0	0	0	0	0	0	0	0	0	0	0	0	0	0	0	0	0	0	0	0	0	0	0	0	0	1	0	0	0	0	0	0	0	0	0	0	0	0	0	384	0	0	0	0
Zotu704	396	0	0	0	0	0	0	0	0	0	0	0	0	0	0	0	0	0	0	0	0	0	0	0	0	0	0	0	0	0	0	0	0	0	0	0	0	0	0	0	0	0	0	0	0	0	0	0	0
Zotu705	0	0	0	1	0	0	0	0	0	0	0	0	0	0	0	0	0	0	0	0	0	0	0	0	0	0	0	0	0	0	0	0	0	0	252	0	0	0	0	0	0	0	0	0	0	0	0	0	0
Zotu708	0	0	0	0	0	11	0	0	0	0	0	0	17	0	0	0	0	0	0	0	17	0	0	0	0	0	0	0	0	0	0	0	0	0	22	0	0	0	0	0	0	0	0	0	0	0	0	0	0
Zotu709	0	0	0	0	0	0	0	0	0	0	0	0	0	0	0	0	0	0	0	0	0	0	0	0	0	0	0	0	0	0	0	0	0	0	0	0	0	0	0	0	0	0	0	0	0	0	0	0	0
Zotu71	448	153	0	2	465	192	1	46	117	2	38	698	0	5	323	44	31	190	0	9	41	255	13	10	0	137	42	7	235	0	2	1	8	15	44	9	17	5	0	19	37	67	32	86	34	14	93	42	171
Zotu710	0	0	0	0	0	1	0	0	12	0	0	0	0	0	8	0	0	0	0	0	0	0	0	0	0	0	0	0	0	0	0	0	0	26	77	0	0	5	0	0	0	0	4	4	0	3	0	0	0
Zotu713	222	0	0	0	4	10	0	0	0	2	0	0	0	0	0	0	0	0	0	0	0	0	0	0	0	0	0	0	0	0	0	0	0	0	15	0	0	0	0	0	0	0	21	2	0	0	0	0	0
Zotu716	0	2	0	0	0	0	0	0	0	0	2	0	0	0	0	0	0	0	0	0	6	0	0	0	0	0	3	0	0	0	0	0	0	0	0	0	0	0	0	0	0	0	0	0	0	0	0	0	0
Zotu719	0	0	0	0	0	0	0	0	0	0	0	0	0	0	91	0	0	0	0	0	0	0	0	0	0	0	0	0	0	0	0	0	0	0	0	0	0	0	0	0	0	0	0	0	0	0	0	0	0
Zotu72	211	122	0	19	334	102	7	26	113	16	69	262	0	4	303	61	68	108	0	4	69	321	12	0	57	151	17	0	113	0	1	12	0	12	15	0	3	0	2	0	19	158	55	47	21	3	12	7	267
Zotu722	0	0	0	4	0	0	0	0	0	0	0	0	0	0	0	0	0	0	0	0	0	0	0	0	0	0	0	0	0	0	0	0	1	0	0	0	0	0	0	0	0	0	0	0	0	0	0	0	0
Zotu724	0	0	0	0	4	0	0	0	0	0	0	0	0	0	0	0	0	0	0	0	0	0	0	0	0	0	0	0	0	0	0	0	0	0	0	0	0	0	0	0	0	0	0	3	0	0	0	0	0
Zotu725	0	0	0	0	0	0	0	0	0	0	0	0	0	0	0	0	0	0	0	0	0	0	0	0	0	0	0	0	0	290	0	0	0	0	0	0	0	0	0	0	0	0	0	0	0	0	0	0	0
Zotu727	0	0	0	0	0	0	0	7	0	0	0	0	0	0	0	0	0	0	0	0	0	0	0	0	0	0	0	0	0	0	0	0	0	3	5	0	0	0	0	18	0	0	0	4	7	0	0	0	0
Zotu73	169	22	0	8	161	167	2	2	541	10	36	82	0	0	89	66	119	97	6	4	237	501	33	0	0	187	21	1	55	0	0	1	0	5	89	0	5	0	0	0	4	22	42	2	10	0	0	75	36
Zotu730	0	0	0	0	0	0	0	0	0	0	0	0	0	0	0	0	0	0	0	0	0	0	0	0	0	0	0	0	0	0	0	0	0	0	0	0	0	0	0	0	0	0	0	0	0	1	0	1	0
Zotu731	0	0	0	0	0	0	0	5	0	0	0	0	0	0	0	0	0	0	0	0	0	2	47	0	0	0	0	0	3	0	0	0	0	1	10	0	0	0	0	0	0	17	0	0	0	0	0	4	0
Zotu732	0	0	0	0	0	0	0	0	0	0	0	0	0	0	0	0	0	0	0	0	0	0	0	0	0	0	0	0	0	0	0	0	0	0	0	0	0	0	0	0	0	0	0	0	0	0	0	0	0
Zotu733	0	0	0	0	0	0	0	0	0	0	0	0	0	0	0	0	0	0	0	0	0	0	0	0	0	0	0	0	0	0	0	0	0	0	0	0	0	0	0	0	0	0	0	0	0	0	0	0	0
Zotu735	0	0	0	0	0	0	0	0	11	0	0	0	0	0	0	40	0	0	0	0	0	0	0	0	0	0	0	0	0	0	0	0	0	0	0	0	0	0	0	0	0	0	0	0	0	0	0	0	0
Zotu737	0	2	0	0	0	0	0	0	0	0	0	0	0	0	0	0	0	0	0	12	0	0	0	0	0	0	0	0	0	0	0	0	0	0	0	0	0	0	0	0	0	0	0	0	0	0	0	0	0
Zotu738	0	0	0	0	0	0	0	0	4	0	0	0	0	0	0	0	0	0	0	0	0	0	0	0	0	0	0	0	0	0	0	0	0	0	0	0	0	0	0	0	0	0	0	0	0	0	0	0	0
Zotu74	43	139	0	12	290	105	0	0	5	24	34	54	0	1	37	13	35	201	0	27	149	1432	599	0	31	93	3	14	587	0	3	0	55	1	8	0	3	24	0	0	11	239	4	12	6	0	1	37	180
Zotu740	89	0	0	8	1	16	0	0	0	1	0	0	0	0	12	0	5	0	0	0	4	0	0	0	0	13	0	0	29	0	0	0	0	0	0	0	0	0	0	0	3	0	16	0	0	0	0	0	0
Zotu742	0	0	0	0	0	0	0	0	0	0	0	0	0	0	0	0	0	0	0	0	0	0	0	0	0	0	0	0	0	0	0	0	0	0	0	0	0	0	0	0	0	0	0	0	0	0	0	0	0
Zotu743	0	0	0	0	0	0	0	0	0	0	0	0	0	0	0	0	0	0	0	0	0	0	0	0	0	0	0	0	0	0	0	0	0	0	0	0	0	0	0	0	0	0	0	0	0	0	0	0	0
Zotu747	0	0	0	0	0	0	0	0	0	0	0	0	0	0	0	0	0	0	0	0	0	0	0	0	0	0	0	0	0	0	0	0	0	0	0	0	0	0	0	0	0	0	0	0	0	0	0	0	0
Zotu75	0	240	0	9	126	211	0	4	3	133	50	537	0	3	109	24	12	48	29	12	180	965	425	0	0	0	27	24	26	0	1	2	0	3	34	0	5	46	1	9	10	275	6	11	30	1	3	0	145
Zotu751	0	0	0	0	27	1	0	0	0	0	1	0	0	0	0	0	0	0	0	0	2	0	0	0	0	0	0	0	0	0	0	0	0	0	0	0	0	0	0	0	0	0	0	0	0	0	0	0	0
Zotu755	0	0	0	0	0	0	0	0	7	0	0	0	0	0	9	50	0	0	0	0	0	0	0	0	0	0	0	0	0	0	0	0	0	0	0	0	0	0	0	0	0	0	0	0	0	0	0	0	0
Zotu756	0	0	0	0	0	0	0	0	0	0	0	0	0	0	0	0	0	0	0	0	0	0	0	0	0	0	0	0	0	0	0	0	0	0	0	0	0	0	0	0	0	0	0	0	0	0	0	0	0
Zotu757	0	0	0	1	0	0	0	0	1	0	0	0	0	0	0	24	0	0	0	0	0	14	0	0	0	0	0	0	0	0	0	0	0	0	0	0	0	4	0	16	0	0	0	0	0	0	0	0	0
Zotu758	0	0	0	0	0	0	0	0	0	0	0	0	0	0	0	0	0	0	0	0	1	0	0	0	0	0	0	0	0	0	0	0	0	7	0	0	0	0	0	0	0	0	2	4	0	0	0	0	0
Zotu76	44	438	0	1	1551	77	0	0	0	5	33	36	0	0	106	25	19	325	0	7	218	354	29	0	16	138	17	3	32	0	0	0	45	0	0	0	3	20	0	0	10	0	77	36	0	0	0	8	195
Zotu761	0	0	0	0	0	0	0	0	128	0	0	0	0	0	0	0	0	0	0	0	0	0	0	0	0	0	0	0	14	0	0	0	0	0	0	0	0	0	0	0	0	12	0	0	0	0	0	2	0
Zotu77	0	0	0	0	0	0	0	1778	0	0	0	0	5	828	0	0	0	0	0	7559	0	0	0	0	0	0	0	0	0	0	0	0	0	0	0	0	0	0	0	0	0	0	0	0	0	492	0	2	0
Zotu771	0	0	0	0	0	0	0	0	3	0	2	0	0	0	0	0	3	0	0	0	0	0	0	0	0	0	0	0	0	0	0	0	0	0	0	0	0	0	0	0	0	0	0	0	0	0	0	0	0
Zotu774	0	0	0	0	0	20	0	0	0	0	0	0	0	0	126	0	0	0	0	0	0	0	0	0	0	0	0	0	0	0	0	0	0	0	0	0	0	0	0	0	0	0	0	0	0	0	0	0	0
Zotu777	0	0	0	0	0	0	0	0	0	0	0	0	0	0	0	0	0	0	0	0	0	0	1	0	0	0	0	0	0	0	0	0	0	0	0	0	0	0	0	0	0	0	0	0	0	0	0	0	0
Zotu78	0	300	0	0	0	1860	10	0	0	89	0	234	0	0	80	0	188	16	0	2	41	48	0	0	130	9	0	0	0	0	0	0	1	4	2	0	0	0	0	0	0	0	52	229	7	0	0	3	15
Zotu780	0	0	0	0	0	0	0	0	0	39	0	0	0	0	0	0	3	0	0	0	0	0	0	0	0	0	0	0	0	0	0	0	0	0	0	0	0	0	0	0	0	0	8	0	0	0	1	0	0
Zotu781	0	111	0	0	0	7	0	0	0	0	0	0	0	0	0	0	0	0	0	0	0	0	0	0	0	0	0	0	0	0	0	0	0	0	0	0	0	0	0	0	0	0	0	0	0	0	0	2	0
Zotu789	0	0	0	0	0	0	0	0	0	0	0	0	0	0	0	0	0	0	0	0	0	0	0	0	0	0	0	0	0	0	0	0	0	0	0	0	0	0	0	0	0	0	0	0	0	0	0	0	0
Zotu79	143	304	0	11	86	125	2	9	4	43	36	196	0	4	94	86	128	91	0	7	169	63	0	0	54	74	9	0	545	1	0	0	10	13	0	0	1	50	0	0	17	7	106	81	0	0	7	2	91
Zotu790	0	0	0	0	0	0	0	0	0	0	0	0	0	0	0	0	0	0	0	0	0	0	20	0	0	0	0	0	0	0	0	0	0	0	0	0	0	0	0	0	0	0	0	0	0	1	0	0	0
Zotu792	290	0	0	0	0	0	0	0	0	0	0	0	0	0	0	0	0	0	0	0	0	0	0	0	0	0	0	0	0	0	0	0	0	0	0	0	0	0	0	0	0	0	0	0	0	0	0	0	0
Zotu793	0	0	0	0	0	0	0	59	0	0	0	0	0	0	0	0	0	0	0	0	0	0	0	0	0	0	0	0	0	0	0	0	0	0	0	0	0	0	0	0	0	0	0	0	0	0	0	0	0
Zotu795	0	10	0	3	16	0	2	0	0	0	0	0	0	0	0	0	1	0	0	0	3	0	0	0	0	0	0	0	0	0	0	0	0	2	0	0	0	0	0	0	0	0	2	0	0	0	0	0	19
Zotu796	0	0	0	0	0	0	0	0	0	0	0	0	0	0	0	0	0	0	0	0	0	0	0	4	0	0	0	0	0	0	0	0	0	0	0	0	0	0	0	0	0	14	0	0	0	0	0	0	0
Zotu798	0	1	0	0	11	77	0	0	0	0	0	0	0	0	0	0	3	0	0	0	4	0	0	0	0	0	0	0	0	0	0	0	0	0	0	0	0	0	0	0	1	0	27	1	0	0	0	0	0
Zotu8	0	0	0	6	0	0	0	0	0	0	0	0	38	0	0	0	0	0	0	0	0	0	0	0	0	0	0	0	0	0	0	0	0	0	91	0	0	0	0	0	0	0	0	0	0	0	78395	0	0
Zotu80	0	0	0	0	0	0	0	0	0	0	1	0	0	2	0	0	0	0	0	18	0	5	0	0	0	0	0	0	0	0	0	0	0	0	0	0	0	0	0	0	0	0	0	2	0	7	0	0	0
Zotu801	0	0	0	0	0	199	0	0	0	0	0	0	0	0	0	0	0	0	0	0	0	0	0	0	0	0	0	0	0	0	0	0	0	0	0	0	0	0	0	0	0	0	0	0	0	0	0	0	0
Zotu802	0	10	0	12	0	0	0	0	0	0	0	0	0	0	0	0	0	0	0	0	0	0	0	0	0	0	0	0	0	0	0	0	0	0	0	0	0	0	0	0	0	0	0	0	0	0	0	0	0
Zotu804	0	0	0	0	0	0	0	0	0	0	0	0	0	0	0	0	0	0	0	0	0	0	0	0	0	0	0	0	0	0	0	0	0	0	0	0	0	0	0	0	0	0	0	0	0	0	0	0	0
Zotu805	0	5	0	0	0	7	0	0	0	1	0	22	0	0	0	0	7	9	0	0	1	0	0	0	0	0	0	0	7	0	0	0	0	0	0	0	0	0	0	0	0	0	0	1	0	0	0	0	0
Zotu806	0	0	0	0	0	0	0	0	0	0	0	0	0	0	0	0	0	0	0	0	0	0	0	0	0	290	0	0	0	0	0	0	0	0	0	0	0	0	0	0	0	9	0	0	0	0	0	0	0
Zotu807	0	0	0	0	0	4	0	0	0	0	0	0	0	0	0	243	0	2	0	0	0	0	0	0	0	0	0	0	0	0	0	0	0	0	0	0	0	0	0	0	0	0	0	0	0	0	0	0	0
Zotu81	0	0	0	64	0	0	0	1	103	0	0	0	0	0	11	739	0	0	0	16	0	5	184	0	2	0	4	0	9	2	27	2	0	2	11	0	0	44	0	284	0	514	0	0	0	10	0	3	8
Zotu811	0	0	0	0	0	0	0	0	0	0	0	0	0	0	0	0	0	0	0	0	0	0	0	0	0	0	0	0	0	0	0	0	0	0	0	0	0	0	0	0	0	0	0	0	0	0	0	0	0
Zotu814	0	56	0	0	11	35	0	0	0	0	0	0	0	0	0	0	2	0	0	2	3	0	0	0	0	0	0	0	12	0	0	0	0	0	0	0	0	0	0	0	0	0	22	5	0	0	0	0	0
Zotu816	39	0	0	0	1	0	0	0	0	0	0	0	0	0	0	0	0	6	0	0	0	18	14	0	0	0	0	0	0	0	0	0	0	0	0	0	0	0	0	0	0	0	0	0	0	0	0	0	0
Zotu819	0	0	0	0	0	0	0	0	0	0	0	0	0	0	42	0	0	0	0	0	0	0	0	0	0	0	0	0	0	0	0	0	0	0	0	0	0	0	0	0	0	1	0	0	0	0	0	0	0
Zotu82	57	448	0	23	209	269	9	1	259	13	10	283	0	0	284	28	107	23	0	1	169	85	27	0	0	140	6	0	935	0	0	1	12	4	50	3	0	18	0	0	7	261	200	27	12	0	1	2	152
Zotu821	0	0	0	0	0	0	0	0	0	0	0	0	0	0	0	0	0	0	0	0	0	0	0	0	0	5	0	0	0	0	0	0	0	0	0	0	0	0	0	78	0	7	0	0	0	0	0	0	0
Zotu824	0	0	0	0	0	0	0	0	0	0	0	0	0	0	0	0	0	0	0	0	0	0	0	0	0	0	0	0	0	0	0	0	0	0	0	0	0	0	0	0	0	0	0	0	0	142	0	0	0
Zotu827	141	0	0	0	0	1	0	4	0	0	0	0	0	0	0	0	1	0	0	0	4	0	0	0	0	0	0	0	0	0	0	1	0	3	0	0	0	0	0	0	0	11	0	0	0	0	0	0	0
Zotu83	105	0	0	10	48	0	0	55	55	0	4	68	0	0	45	804	4	8	0	2	113	98	227	0	6	71	0	0	5	0	4	0	0	3	18	0	0	650	0	458	2	115	5	6	0	13	0	29	126
Zotu830	0	0	0	0	0	0	0	0	0	0	0	0	0	0	0	0	0	0	0	3	0	0	0	0	0	0	0	0	0	0	0	0	0	0	0	0	0	0	0	0	0	0	0	0	0	0	0	0	0
Zotu831	0	0	0	0	0	0	0	2	0	0	1	0	0	0	0	0	0	0	4	0	0	0	0	0	0	0	0	0	0	0	0	0	0	0	0	0	0	0	0	0	0	0	0	0	0	0	0	0	0
Zotu833	0	0	0	0	0	0	0	0	0	0	0	0	0	0	0	0	0	0	0	0	0	0	0	0	0	0	0	0	0	0	0	0	0	0	0	0	0	0	0	0	0	0	0	0	0	0	0	0	0
Zotu834	0	0	0	0	0	7	0	0	0	0	0	0	0	0	0	0	0	0	0	0	10	0	0	0	0	0	0	0	0	0	0	0	0	0	0	0	0	0	0	0	0	0	16	3	0	0	0	0	0
Zotu836	123	0	0	0	0	0	0	0	0	0	0	0	0	0	0	0	0	1	0	0	1	0	0	0	0	0	0	0	0	0	0	0	0	0	0	0	0	0	0	0	0	0	0	0	0	0	0	0	0
Zotu839	59	10	0	0	0	91	0	0	1	5	0	0	0	0	25	0	0	0	0	0	22	0	0	0	0	0	0	0	0	0	0	0	0	0	0	0	0	0	0	0	0	0	0	0	0	0	23	0	0
Zotu84	155	713	0	10	130	213	0	6	0	54	2	442	0	5	17	8	112	118	0	5	150	54	0	7	23	17	7	0	961	0	0	0	17	18	3	0	2	0	0	0	52	0	113	29	7	0	50	8	99
Zotu840	0	0	0	15	0	0	0	0	8	0	0	0	0	0	0	6	0	0	7	0	0	13	0	0	0	0	0	0	0	0	0	0	0	0	27	0	0	0	0	0	0	24	0	0	0	0	0	0	0
Zotu841	0	0	0	0	0	8	0	0	0	0	0	0	0	0	0	0	0	0	0	0	1	0	0	0	0	0	0	0	0	0	0	0	0	0	0	0	0	0	0	0	0	0	0	1	0	0	0	0	0
Zotu842	0	0	0	0	0	0	0	0	0	0	0	0	0	0	58	0	0	0	0	0	0	0	0	0	0	0	0	0	0	0	0	0	0	0	0	0	0	0	0	0	0	0	0	0	0	0	0	0	0
Zotu848	0	0	0	10	0	0	0	0	0	0	0	0	0	0	0	0	0	0	0	0	0	0	0	0	0	0	0	0	0	0	0	0	0	0	0	0	0	0	0	0	0	0	0	0	0	0	0	0	0
Zotu849	62	0	0	0	0	0	0	3	0	0	0	0	0	0	59	0	0	0	0	0	0	0	0	0	0	10	0	0	0	0	0	0	0	0	0	0	0	0	0	0	0	0	0	0	0	0	0	0	1
Zotu85	340	11	0	14	185	10	0	10	441	6	14	19	0	0	138	249	18	13	0	2	25	117	179	0	0	29	0	0	326	0	0	0	3	1	19	0	0	62	0	27	0	590	33	3	0	1	0	16	141
Zotu851	0	0	0	0	0	0	0	0	0	0	0	0	0	0	3	0	0	0	0	0	0	0	0	0	0	0	0	0	0	0	0	0	0	0	0	0	0	0	0	0	0	0	0	0	0	0	0	0	0
Zotu852	0	0	0	0	4	5	0	0	0	0	0	0	0	0	0	0	0	7	0	0	1	0	0	0	0	0	0	0	0	0	0	0	0	0	0	3	0	0	0	0	0	0	3	0	0	0	13	0	0
Zotu854	0	0	0	0	0	0	0	0	9	0	0	0	0	0	0	1	0	0	0	0	0	4	0	0	0	0	0	0	0	0	0	0	0	0	4	0	0	0	0	26	0	2	0	0	0	1	0	0	0
Zotu855	0	0	0	0	0	0	0	0	0	0	0	0	0	0	0	0	0	0	0	0	0	0	0	0	0	0	0	0	0	0	0	0	0	0	0	0	0	0	0	0	0	0	0	0	0	0	0	0	0
Zotu857	0	0	0	0	0	0	0	0	0	0	0	0	0	0	35	0	0	0	0	0	0	0	0	0	0	0	0	0	0	0	0	0	0	0	0	0	0	0	0	0	0	0	0	0	0	0	0	0	0
Zotu86	0	15	0	11	27	1	0	0	181	0	6	0	0	0	21	279	3	40	0	7	4	636	1064	0	0	20	11	0	37	0	33	5	0	0	25	0	0	0	0	492	0	404	0	0	10	33	0	4	34
Zotu865	0	0	0	0	0	0	0	0	0	0	0	0	0	0	0	0	0	0	0	0	0	0	0	0	0	0	0	0	0	0	0	0	0	0	0	0	0	0	0	0	0	0	0	0	0	0	0	0	0
Zotu866	0	0	0	0	0	0	0	0	0	0	0	0	0	0	39	0	0	0	0	0	0	0	0	0	0	0	0	0	0	0	0	0	0	0	0	0	0	0	0	0	0	0	0	0	0	0	0	0	0
Zotu867	0	0	0	0	0	0	0	0	38	0	1	0	0	0	0	0	0	0	0	0	0	0	0	0	0	9	0	0	0	0	0	0	0	0	0	0	0	8	0	0	1	40	0	0	0	0	0	0	0
Zotu87	0	0	0	111	0	0	0	0	0	0	0	0	0	0	0	0	0	0	0	2	0	0	0	0	0	0	0	0	0	0	657	0	0	0	0	0	245	0	0	0	0	0	0	0	0	0	0	0	0
Zotu872	0	0	0	0	0	0	0	0	0	0	0	0	0	0	0	0	0	0	0	0	0	0	0	0	0	0	0	0	0	0	0	0	0	0	0	0	0	0	0	0	0	0	0	0	0	0	0	0	0
Zotu875	0	0	0	0	0	0	0	0	0	0	0	0	0	0	0	0	0	0	0	0	0	0	0	0	0	0	0	0	0	0	0	0	0	0	0	0	0	0	0	0	0	0	0	0	0	0	0	0	0
Zotu876	0	0	0	0	0	0	0	0	0	0	0	0	0	0	1	0	0	0	0	0	0	0	0	0	0	0	0	0	215	0	0	0	0	0	0	0	0	0	0	0	0	0	0	0	0	0	0	0	0
Zotu88	0	0	0	0	0	0	0	0	0	0	0	0	0	0	0	0	0	0	0	0	0	0	0	0	0	0	0	0	0	0	0	0	0	0	0	0	0	0	0	0	0	0	0	0	0	0	0	0	0
Zotu881	0	0	0	0	0	0	0	0	0	0	0	0	0	0	35	0	0	0	0	0	0	0	0	0	0	0	0	0	0	0	0	0	0	0	0	0	0	0	0	0	0	0	0	0	0	0	0	0	0
Zotu886	0	0	0	0	0	5	0	1	0	0	0	0	0	0	0	0	0	0	0	0	0	0	0	0	0	0	0	0	0	0	0	0	0	0	0	0	0	0	0	0	0	0	0	0	0	0	0	0	0
Zotu89	36	101	0	18	1375	135	0	7	78	1	10	205	0	0	24	49	21	51	0	1	20	1062	0	0	16	0	0	0	95	0	0	9	4	2	0	0	2	6	0	0	10	0	39	1	0	0	0	8	11
Zotu890	0	0	0	0	0	0	0	6	0	1	0	0	0	0	0	0	0	0	0	0	4	0	0	0	0	0	0	0	0	0	0	0	0	0	0	0	0	0	0	0	0	0	0	0	0	0	0	0	0
Zotu892	0	0	0	0	0	0	0	0	0	0	0	0	0	0	0	0	0	0	0	0	0	0	0	0	0	0	0	0	0	0	0	0	0	0	0	0	0	0	0	0	0	0	0	0	0	0	0	0	0
Zotu893	0	0	0	0	0	0	0	0	0	0	0	0	0	0	1	0	1	0	0	0	0	0	75	0	0	0	0	0	0	0	0	0	0	0	0	0	0	0	0	0	0	0	27	0	0	0	0	0	0
Zotu896	79	0	0	0	10	0	0	0	0	0	0	0	0	0	0	0	6	0	0	0	3	4	0	0	0	0	0	0	0	0	0	0	0	0	0	0	0	0	0	0	0	0	5	0	0	0	0	0	0
Zotu897	0	0	0	2	0	0	0	0	0	0	0	0	0	0	0	22	0	0	0	0	0	0	0	0	0	0	0	0	0	0	0	0	0	0	0	0	0	0	0	0	0	0	0	0	0	0	0	0	0
Zotu899	0	0	0	7	2	0	0	0	0	0	0	0	0	0	0	0	0	0	0	0	3	0	5	0	0	0	0	0	0	0	0	0	0	0	0	0	0	6	0	0	0	0	0	0	0	0	0	0	0
Zotu9	0	0	996	4	0	0	0	0	0	0	0	0	0	0	0	0	0	0	0	19	0	0	0	0	0	0	0	0	0	6347	0	0	0	0	5	0	146	0	0	0	0	0	0	1	0	19	0	0	0
Zotu90	0	2	0	88	0	0	0	10	155	0	3	0	0	0	59	796	0	18	100	9	0	112	88	0	0	1	0	0	5	0	0	13	0	0	177	0	1	409	0	128	0	236	0	0	0	40	0	35	0
Zotu908	0	0	0	0	0	0	0	0	0	0	0	0	0	0	0	0	0	0	0	0	2	17	0	0	0	0	4	0	0	0	0	0	0	0	2	0	0	0	1	0	0	0	0	0	0	0	0	0	0
Zotu909	0	0	0	0	0	3	0	0	0	2	0	108	0	0	0	0	0	0	0	0	0	14	0	0	0	0	0	0	0	0	0	0	0	0	0	0	0	0	0	0	1	0	4	0	0	0	0	0	0
Zotu91	42	119	0	29	59	66	1	103	138	20	34	86	0	0	4	24	41	62	4	6	164	210	49	0	4	105	4	1	297	0	0	0	3	1	1	4	0	20	0	0	8	216	5	5	0	3	0	0	45
Zotu910	0	5	0	0	0	0	0	0	0	0	0	0	0	0	0	0	0	4	0	1	0	0	0	0	0	0	0	0	129	0	0	0	0	0	0	0	0	0	0	0	0	0	17	1	0	0	0	0	0
Zotu913	0	0	0	0	2	0	0	0	0	0	0	0	0	0	0	0	0	0	0	0	1	6	0	0	0	3	0	0	0	0	0	0	0	0	0	0	0	0	0	0	0	0	0	0	0	0	0	0	0
Zotu915	0	0	0	6	0	0	0	0	0	0	0	0	0	0	0	0	1	0	0	0	2	0	0	0	0	0	0	0	0	0	0	0	0	0	0	0	0	0	0	0	0	153	2	0	0	0	0	0	0
Zotu918	0	0	0	0	0	0	0	0	0	0	0	0	0	0	0	0	0	0	0	0	0	0	0	0	0	0	0	0	0	0	0	0	0	0	0	0	0	0	0	0	0	0	0	0	0	0	0	0	0
Zotu92	476	55	0	5	124	169	0	7	28	0	41	178	0	2	39	122	34	71	0	2	31	30	45	0	16	96	13	1	731	0	2	4	0	0	0	1	11	19	1	37	0	270	8	97	0	4	14	7	12
Zotu921	0	11	0	4	0	3	0	0	0	0	0	0	0	0	0	0	0	0	0	1	0	0	0	0	0	0	0	0	0	0	0	0	0	0	1	0	0	0	0	0	0	0	0	0	0	0	0	0	0
Zotu923	126	1	0	0	2	3	0	0	0	0	0	0	0	0	0	0	0	0	0	0	0	0	0	0	0	0	0	0	0	0	0	0	0	0	0	0	0	0	0	0	0	0	0	0	0	0	0	0	0
Zotu924	0	0	0	0	0	0	0	0	0	0	0	0	0	0	43	0	0	0	0	0	0	0	0	0	0	0	0	0	0	0	0	0	0	0	0	0	0	0	0	0	0	0	0	0	0	0	0	0	0
Zotu925	0	0	0	0	0	0	0	0	0	0	0	0	0	0	0	0	0	0	0	0	0	0	0	0	0	0	1	0	0	0	0	0	0	0	0	0	0	0	0	0	0	0	0	0	0	0	0	0	0
Zotu927	0	45	0	0	0	3	0	0	0	0	0	0	0	0	0	0	0	0	0	0	0	0	0	0	0	0	0	0	0	0	0	0	0	0	0	0	0	0	0	0	0	0	0	0	0	0	0	0	0
Zotu929	0	0	0	0	0	1	0	0	0	0	0	0	0	0	0	0	0	0	0	0	0	0	179	0	0	0	0	0	0	0	0	0	0	0	0	0	0	0	0	0	0	99	0	0	0	0	0	0	0
Zotu93	0	0	0	0	0	0	0	0	0	0	1	0	0	0	0	0	0	0	0	0	0	0	0	5531	0	0	0	0	0	0	0	0	0	0	0	0	0	0	0	0	0	0	0	0	0	0	0	0	0
Zotu932	0	0	0	0	0	184	0	0	0	0	0	0	0	0	0	0	0	0	0	0	12	2	0	0	0	0	0	0	0	0	0	0	1	0	0	0	0	0	0	0	0	0	0	0	0	0	0	0	0
Zotu938	0	0	0	0	0	0	0	0	1	0	0	0	0	0	0	0	0	0	0	0	0	0	0	0	0	0	0	0	0	0	0	0	0	0	0	0	0	0	0	0	0	0	0	0	0	0	0	0	0
Zotu939	0	0	0	0	0	0	0	0	0	0	0	0	28	0	0	0	0	0	0	0	0	0	0	0	0	0	0	0	0	0	0	0	0	0	1	0	0	0	0	0	0	0	0	0	0	0	0	0	0
Zotu94	0	285	0	16	662	76	0	0	4	2	3	45	0	1	87	43	3	33	0	0	79	43	44	0	7	14	2	0	2835	1	1	0	0	1	7	0	0	0	0	0	0	71	30	0	0	0	0	7	86
Zotu943	92	17	0	0	0	0	0	0	0	0	2	0	0	0	0	0	1	0	0	0	0	0	0	0	0	3	0	0	0	0	0	0	0	0	0	0	0	0	0	0	0	0	0	0	0	0	0	0	0
Zotu947	0	0	0	0	0	0	0	0	0	0	0	0	0	0	0	0	0	0	0	0	0	0	0	0	0	0	172	0	0	0	0	0	0	2	0	0	0	0	1	0	0	0	0	0	0	0	0	0	0
Zotu95	0	0	0	0	0	0	0	0	0	0	0	0	0	0	10451	0	0	0	0	0	0	0	0	0	0	0	0	0	0	0	0	0	0	0	0	0	0	0	0	0	0	4	0	0	0	0	0	0	0
Zotu952	0	0	0	0	0	0	0	0	0	0	0	0	0	0	23	0	0	0	0	0	0	0	0	0	0	0	0	0	0	0	0	0	0	0	0	0	0	0	0	0	0	0	0	0	0	0	0	0	0
Zotu956	0	0	0	0	0	3	0	0	0	0	0	0	0	2	0	0	1	0	0	0	1	0	0	0	0	0	2	0	0	0	0	0	0	9	0	0	0	0	0	0	2	0	0	0	0	0	0	3	0
Zotu957	0	0	0	0	0	0	0	0	0	0	0	0	0	0	0	0	0	2	0	0	0	0	140	0	0	0	0	0	0	0	0	0	0	0	0	0	0	0	0	0	0	60	0	0	0	0	0	0	0
Zotu958	0	0	0	0	0	0	0	0	0	0	0	0	0	0	0	0	0	0	0	0	0	0	0	0	0	0	0	0	0	0	0	0	0	0	0	0	0	0	0	18	0	0	0	0	0	0	0	0	0
Zotu96	21	22	0	62	127	35	0	147	321	24	12	49	13	0	595	45	17	11	0	9	37	43	64	10	0	91	8	0	239	0	4	0	4	2	48	0	0	223	0	82	0	103	14	7	1	7	0	3	52
Zotu967	0	0	0	0	0	0	0	0	0	0	0	0	0	0	1	0	0	0	0	0	0	0	0	0	0	0	0	0	0	0	0	0	0	0	0	0	0	240	0	0	0	0	0	0	0	0	0	0	0
Zotu968	0	0	0	0	0	0	0	0	0	0	0	0	0	0	0	0	0	0	0	0	0	0	0	0	0	0	0	0	0	0	0	0	0	0	0	0	4	0	1	0	0	0	10	0	0	0	0	40	0
Zotu97	0	0	0	0	0	0	0	0	0	0	0	0	0	2	0	0	0	0	0	0	0	2	0	0	0	0	0	0	0	0	0	0	0	0	0	0	0	0	0	0	0	0	0	14	0	0	0	0	0
Zotu973	0	0	0	1	0	0	0	0	0	0	0	0	0	0	0	0	0	0	0	0	0	0	0	0	0	0	0	0	0	0	0	0	0	0	0	0	0	0	0	0	0	0	0	0	0	0	0	0	0
Zotu979	0	0	0	0	0	0	0	0	0	0	0	0	0	0	0	0	0	0	0	0	0	0	0	0	0	0	0	0	0	0	0	0	0	0	0	0	0	0	0	0	0	0	0	0	0	0	0	0	0
Zotu98	0	3	0	117	0	20	0	34	284	0	6	136	9	0	1	27	12	0	0	1	0	86	11	0	0	2	0	0	53	0	0	5	0	0	39	0	0	178	0	2	0	914	9	0	0	0	0	17	0
Zotu982	0	0	0	0	0	0	0	0	0	0	0	0	0	0	0	0	0	0	0	0	0	0	0	0	0	0	0	0	0	0	0	0	0	0	0	0	0	0	0	0	0	0	0	0	0	0	0	0	0
Zotu986	0	0	0	0	0	0	0	0	0	0	0	0	0	0	9	0	0	0	0	0	0	1	0	0	0	0	0	0	0	0	0	0	0	0	0	0	0	0	0	0	0	0	0	0	0	0	0	0	0
Zotu988	0	0	0	0	1	22	0	0	0	3	0	0	4	0	0	1	0	0	0	0	0	0	0	4	0	0	0	0	4	0	0	0	5	0	0	0	1	0	0	0	0	0	0	0	0	1	0	0	0
Zotu99	0	0	0	0	0	0	0	0	0	0	0	0	0	0	0	0	0	0	0	284	0	0	0	0	0	0	0	0	0	5	0	0	0	0	0	0	0	0	0	0	0	0	0	0	0	0	0	0	0
Zotu990	0	0	0	0	0	0	0	0	0	0	0	0	0	0	0	0	0	0	0	0	0	0	0	0	0	0	0	0	0	0	0	0	0	0	0	0	0	0	0	0	0	0	0	0	0	0	0	0	0
Zotu992	0	0	0	0	73	0	0	0	0	0	0	0	0	0	0	0	0	0	0	0	0	0	0	0	0	0	0	0	0	0	0	0	0	0	0	0	0	0	0	0	0	0	0	0	0	0	0	0	0
Zotu994	0	0	0	0	0	0	0	0	0	1	0	0	0	0	0	0	0	0	0	0	1	0	0	0	0	0	0	0	0	0	0	0	0	0	0	0	0	0	0	0	0	0	0	0	0	0	0	0	0
Zotu996	0	0	0	0	0	0	0	2	0	4	0	0	0	0	0	0	0	0	0	0	1	0	0	0	0	0	0	0	0	0	0	0	0	0	0	0	0	0	0	0	0	0	0	0	0	0	0	0	0
Zotu999	0	0	0	0	0	3	0	0	0	0	0	0	0	0	0	14	0	4	12	0	0	0	0	0	0	0	0	0	0	0	0	1	0	0	0	0	0	0	0	11	0	0	2	0	0	0	0	0	2
[truncated: 164 more columns]
