# Supplementary material for: Revealing the Tick Microbiome: Insights into Midgut and Salivary Gland Microbiota of Female Ixodes ricinus Ticks
Source: Int J Mol Sci. 2023 Jan 6;24(2):1100. doi: 10.3390/ijms24021100 (PMC9864629; doi:10.3390/ijms24021100)
Supplement: Supplementary file 1 [file ijms-24-01100-s001.zip › Supplementary Table S3. zOTUs assigned for Pseudomonas spp..xlsx]

## Sheet: Tabelle1
	zOTUs assigned for Pseudomonas spp.
	IR				RE				MG				SG
		relative abundance (%)		similarity		relative abundance (%)		similarity		relative abundance (%)		similarity		relative abundance (%)		similarity
	Zotu4	2.47953	Pseudomonas extremaustralis	1	Zotu7	2.54712	Pseudomonas migulae	0.998	Zotu11	3.07489	Pseudomonas synxantha	1	Zotu16	3.91802	Pseudomonas lurida	1
	Zotu7	2.23867	Pseudomonas migulae	0.998	Zotu10	1.81352	Pseudomonas poea	1	Zotu4	2.66371	Pseudomonas extremaustralis	1	Zotu10	2.43705	Pseudomonas poea	1
	Zotu14	1.52196	Pseudomonas orientalis	0.998	Zotu11	1.79065	Pseudomonas synxantha	1	Zotu12	1.46493	Pseudomonas edaphica	0.998	Zotu19	1.21283	Pseudomonas laurylsulfativorans	0.9959
	Zotu12	1.17212	Pseudomonas edaphica	0.998	Zotu12	1.63002	Pseudomonas edaphica	1	Zotu16	1.33363	Pseudomonas lurida	1	Zotu12	0.61449	Pseudomonas edaphica	0.998
	Zotu22	0.803844	Pseudomonas sp. LBUM920	1	Zotu46	1.36485	Pseudomonas baetica	0.9979	Zotu7	1.30943	Pseudomonas migulae	0.998	Zotu60	0.592402	Pseudomonas poea	0.998
	Zotu9	0.778207	Pseudomonas edaphica	0.9959	Zotu32	1.14571	Pseudomonas panacis	0.998	Zotu10	1.27656	Pseudomonas migulae	0.998	Zotu22	0.50853	Pseudomonas sp. LBUM920	1
	Zotu23	0.748312	Pseudomonas canadensis	1	Zotu22	0.711804	Pseudomonas sp. LBUM920	1	Zotu9	0.829766	Pseudomonas edaphica	0.9959
	Zotu35	0.69108	Pseudomonas cedrina subsp. cedrina	1	Zotu77	0.668116	Pseudomonas baetica	1	Zotu37	0.780997	Pseudomonas spelaei	1
	Zotu19	0.677657	Pseudomonas laurylsulfativorans	0.9959
	Zotu50	0.607403	Pseudomonas fluorescens	0.9959
	Zotu37	0.531989	Pseudomonas spelaei	1
