# Supplementary material for: Revealing the Tick Microbiome: Insights into Midgut and Salivary Gland Microbiota of Female Ixodes ricinus Ticks
Source: Int J Mol Sci. 2023 Jan 6;24(2):1100. doi: 10.3390/ijms24021100 (PMC9864629; doi:10.3390/ijms24021100)
Supplement: Supplementary file 1 [file ijms-24-01100-s001.zip › Supplementary Table S4. Significant differences on taxonomic level.xlsx]

## Sheet: Tabelle1
Significant differences on taxonomic level					MG-IR	MG-RE	SG-IR	SG-RE	SG-MG	IR-RE
phylum	class	order	family	genus	p value	p value	p value	p value	p value	p value
Actinomycetota					≤ 0.001	≤ 0.001	≤ 0.05	n.s.	≤ 0.01	n.s.
Actinomycetota	Actinomycetes				≤ 0.001	≤ 0.001	≤ 0.05	n.s.	≤ 0.01	n.s.
Actinomycetota	Actinomycetes	Mycobacteriales			≤ 0.001	≤ 0.001	≤ 0.001	≤ 0.05	≤ 0.001	n.s.		IR = whole Ixodes ricinus tick
Actinomycetota	Actinomycetes	Mycobacteriales	Nocardiaceae		≤ 0.001	≤ 0.001	≤ 0.001	≤ 0.001	n.s.	n.s.		RE = residuals*
Actinomycetota	Actinomycetes	Mycobacteriales	Nocardiaceae	unknown genus of the family Nocardiaceae	≤ 0.001	≤ 0.001	≤ 0.001	≤ 0.001	n.s.	n.s.		MG = midgut*
Actinomycetota	Actinomycetes	Micrococcales			≤ 0.001	≤ 0.001	≤ 0.01	≤ 0.05	≤ 0.01	n.s.		SG = salivary glands*
Actinomycetota	Actinomycetes	Micrococcales	Microbacteriaceae		≤ 0.001	≤ 0.001	≤ 0.01	≤ 0.05	≤ 0.01	n.s.		n.s. = not significant
Actinomycetota	Actinomycetes	Micrococcales	Microbacteriaceae	Microbacterium	≤ 0.05	n.s.	≤ 0.05	n.s.	n.s.	n.s.		* in pools of three
Pseudomonadota					≤ 0.001	≤ 0.001	≤ 0.05	n.s.	≤ 0.01	n.s.
Pseudomonadota	Alphaproteobacteria				≤ 0.05	≤ 0.05	n.s.	n.s.	n.s.	n.s.
Pseudomonadota	Alphaproteobacteria	Rickettsiales			≤ 0.001	≤ 0.001	≤ 0.01	≤ 0.05	n.s.	n.s.
Pseudomonadota	Alphaproteobacteria	Rickettsiales	Rickettsiaceae		≤ 0.001	n.s.	≤ 0.001	n.s.	n.s.	≤ 0.001
Pseudomonadota	Alphaproteobacteria	Rickettsiales	Rickettsiaceae	Rickettsia	≤ 0.001	n.s.	≤ 0.001	n.s.	n.s.	≤ 0.001
Pseudomonadota	Alphaproteobacteria	Rickettsiales	Coxiellaceae	Rickettsiella	≤ 0.05	n.s.	≤ 0.05	n.s.	n.s.	≤ 0.05
Pseudomonadota	Alphaproteobacteria	Rickettsiales	Candidatus Midichloria		≤ 0.001	≤ 0.001	n.s.	n.s.	≤ 0.001	n.s.
Pseudomonadota	Alphaproteobacteria	Rickettsiales	Candidatus Midichloria	Candidatus Midicloria	≤ 0.001	≤ 0.001	n.s.	n.s.	≤ 0.001	n.s.
Pseudomonadota	Alphaproteobacteria	Sphingomonadales			≤ 0.001	≤ 0.001	≤ 0.001	≤ 0.01	n.s.	n.s.
Pseudomonadota	Alphaproteobacteria	Sphingomonadales	Sphingomonadaceae		≤ 0.001	≤ 0.001	≤ 0.001	≤ 0.001	n.s.	n.s.
Pseudomonadota	Alphaproteobacteria	Sphingomonadales	Sphingomonadaceae	Sphingomonas	≤ 0.001	≤ 0.001	≤ 0.001	≤ 0.001	n.s.	n.s.
Pseudomonadota	Alphaproteobacteria	Hyphomicrobiales			≤ 0.001	≤ 0.001	≤ 0.001	≤ 0.001	≤ 0.05	≤ 0.05
Pseudomonadota	Alphaproteobacteria	Hyphomicrobiales	Beijerinckiaceae		≤ 0.001	≤ 0.001	≤ 0.001	≤ 0.001	≤ 0.05	n.s.
Pseudomonadota	Alphaproteobacteria	Hyphomicrobiales	Beijerinckiaceae	unknown genus of the family Beijerinckiaceae	≤ 0.05	n.s.	≤ 0.05	n.s.	n.s.	n.s.
Pseudomonadota	Alphaproteobacteria	Hyphomicrobiales	Nitrobacteraceae	Bradyrhizobium	≤ 0.001	n.s.	≤ 0.001	n.s.	n.s.	≤ 0.001
Pseudomonadota	Alphaproteobacteria	Hyphomicrobiales	Methylobacteriaceae	Methylobacterium	≤ 0.001	≤ 0.001	≤ 0.001	≤ 0.001	≤ 0.001	n.s.
Pseudomonadota	Gammaproteobacteria				≤ 0.01	≤ 0.05	n.s.	n.s.	≤ 0.05	n.s.
Pseudomonadota	Gammaproteobacteria	Pseudomonadales			≤ 0.05	≤ 0.01	n.s.	≤ 0.05	n.s.	n.s.
Pseudomonadota	Gammaproteobacteria	Pseudomonadales	Pseudomonadaceae		≤ 0.05	≤ 0.05	n.s.	≤ 0.05	n.s.	n.s.
Pseudomonadota	Gammaproteobacteria	Pseudomonadales	Pseudomonadaceae	Pseudomonas	≤ 0.05	≤ 0.05	n.s.	≤ 0.05	n.s.	n.s.
Pseudomonadota	Gammaproteobacteria	Lysobacterales			≤ 0.001	≤ 0.001	≤ 0.001	≤ 0.001	n.s.	n.s.
Pseudomonadota	Gammaproteobacteria	Lysobacterales	Rhodanobacteriaceae		≤ 0.001	≤ 0.001	≤ 0.001	≤ 0.001	n.s.	n.s.
Pseudomonadota	Gammaproteobacteria	Lysobacterales	Rhodanobacteriaceae	Luteibacter	≤ 0.001	≤ 0.001	≤ 0.001	≤ 0.001	n.s.	n.s.
Pseudomonadota	Betaproteobacteria	Burkholderiales			≤ 0.001	≤ 0.001	≤ 0.001	≤ 0.001	≤ 0.05	n.s.
